# Supplementary material for: Liquid metal interface enables glassy MOF membranes with defect-mediated CO₂ transport
Source: Nat Commun. 2025 Oct 28;16:9510. doi: 10.1038/s41467-025-64583-9 (PMC12568993; doi:10.1038/s41467-025-64583-9)
Supplement: Supplementary file 3 — Source Data [file 41467_2025_64583_MOESM3_ESM.xlsx]

## Sheet: Figure 1B
Axis	2Theta	Intensity	2Theta	Intensity
Unit	°	a.u.	°	a.u.
Comment		glass		Crystal
	5.0001	1148	5	3967
	5.02059	1212	5.02048	3956
	5.04108	1128	5.04097	4121
	5.06157	1181	5.06145	3963
	5.08207	1140	5.08193	4071
	5.10256	1183	5.10242	4027
	5.12305	1128	5.1229	4023
	5.14354	1119	5.14338	3984
	5.16403	1092	5.16387	3991
	5.18452	1119	5.18435	4027
	5.20502	1122	5.20483	4045
	5.22551	1098	5.22532	3973
	5.246	1062	5.2458	4017
	5.26649	1062	5.26628	3830
	5.28698	1000	5.28676	3983
	5.30747	1065	5.30725	4121
	5.32796	1053	5.32773	4031
	5.34846	1029	5.34821	3998
	5.36895	1044	5.3687	3921
	5.38944	1015	5.38918	3928
	5.40993	1057	5.40966	3869
	5.43042	980	5.43015	3938
	5.45091	1012	5.45063	3872
	5.4714	1065	5.47111	3862
	5.4919	1036	5.4916	3969
	5.51239	1025	5.51208	3963
	5.53288	969	5.53256	3813
	5.55337	1009	5.55305	3884
	5.57386	993	5.57353	3886
	5.59435	1021	5.59401	3797
	5.61485	934	5.6145	3831
	5.63534	902	5.63498	3769
	5.65583	955	5.65546	3731
	5.67632	944	5.67595	3938
	5.69681	974	5.69643	3849
	5.7173	930	5.71691	3827
	5.73779	988	5.7374	3743
	5.75829	945	5.75788	3742
	5.77878	931	5.77836	3738
	5.79927	919	5.79884	3776
	5.81976	936	5.81933	3758
	5.84025	964	5.83981	3773
	5.86074	955	5.86029	3719
	5.88124	955	5.88078	3561
	5.90173	908	5.90126	3695
	5.92222	904	5.92174	3750
	5.94271	913	5.94223	3665
	5.9632	879	5.96271	3609
	5.98369	851	5.98319	3562
	6.00418	926	6.00368	3654
	6.02468	926	6.02416	3590
	6.04517	940	6.04464	3689
	6.06566	921	6.06513	3505
	6.08615	907	6.08561	3608
	6.10664	963	6.10609	3570
	6.12713	875	6.12658	3488
	6.14762	892	6.14706	3663
	6.16812	897	6.16754	3586
	6.18861	892	6.18803	3616
	6.2091	888	6.20851	3694
	6.22959	868	6.22899	3569
	6.25008	843	6.24947	3538
	6.27057	875	6.26996	3546
	6.29107	860	6.29044	3617
	6.31156	878	6.31092	3476
	6.33205	861	6.33141	3432
	6.35254	850	6.35189	3627
	6.37303	820	6.37237	3581
	6.39352	890	6.39286	3551
	6.41401	833	6.41334	3582
	6.43451	835	6.43382	3500
	6.455	842	6.45431	3452
	6.47549	853	6.47479	3413
	6.49598	900	6.49527	3582
	6.51647	867	6.51576	3427
	6.53696	804	6.53624	3371
	6.55746	846	6.55672	3388
	6.57795	817	6.57721	3392
	6.59844	807	6.59769	3500
	6.61893	832	6.61817	3305
	6.63942	831	6.63866	3312
	6.65991	763	6.65914	3312
	6.6804	793	6.67962	3306
	6.7009	854	6.70011	3188
	6.72139	801	6.72059	3212
	6.74188	785	6.74107	3277
	6.76237	806	6.76155	3239
	6.78286	805	6.78204	3216
	6.80335	810	6.80252	3151
	6.82384	819	6.823	3184
	6.84434	825	6.84349	3193
	6.86483	775	6.86397	3173
	6.88532	750	6.88445	3206
	6.90581	852	6.90494	3265
	6.9263	780	6.92542	3209
	6.94679	789	6.9459	3076
	6.96729	817	6.96639	3170
	6.98778	767	6.98687	3089
	7.00827	769	7.00735	3110
	7.02876	758	7.02784	3122
	7.04925	804	7.04832	3170
	7.06974	772	7.0688	3015
	7.09023	795	7.08929	3046
	7.11073	777	7.10977	3061
	7.13122	759	7.13025	3061
	7.15171	771	7.15074	3030
	7.1722	826	7.17122	3082
	7.19269	795	7.1917	3125
	7.21318	741	7.21219	3030
	7.23368	742	7.23267	3113
	7.25417	830	7.25315	2956
	7.27466	780	7.27363	3031
	7.29515	781	7.29412	3038
	7.31564	761	7.3146	2999
	7.33613	748	7.33508	2996
	7.35662	782	7.35557	3010
	7.37712	778	7.37605	3004
	7.39761	762	7.39653	2834
	7.4181	685	7.41702	2952
	7.43859	764	7.4375	2912
	7.45908	808	7.45798	2833
	7.47957	777	7.47847	2872
	7.50006	801	7.49895	2882
	7.52056	756	7.51943	2868
	7.54105	740	7.53992	2896
	7.56154	769	7.5604	2820
	7.58203	775	7.58088	2824
	7.60252	734	7.60137	2826
	7.62301	716	7.62185	2709
	7.64351	731	7.64233	2793
	7.664	741	7.66282	2743
	7.68449	794	7.6833	2756
	7.70498	765	7.70378	2670
	7.72547	745	7.72426	2812
	7.74596	755	7.74475	2675
	7.76645	731	7.76523	2735
	7.78695	759	7.78571	2785
	7.80744	731	7.8062	2730
	7.82793	746	7.82668	2696
	7.84842	731	7.84716	2677
	7.86891	730	7.86765	2657
	7.8894	760	7.88813	2700
	7.9099	713	7.90861	2698
	7.93039	773	7.9291	2652
	7.95088	723	7.94958	2678
	7.97137	788	7.97006	2752
	7.99186	732	7.99055	2670
	8.01235	737	8.01103	2658
	8.03284	760	8.03151	2596
	8.05334	725	8.052	2649
	8.07383	743	8.07248	2690
	8.09432	854	8.09296	2585
	8.11481	730	8.11345	2590
	8.1353	788	8.13393	2581
	8.15579	772	8.15441	2580
	8.17629	730	8.1749	2557
	8.19678	792	8.19538	2567
	8.21727	807	8.21586	2662
	8.23776	722	8.23634	2536
	8.25825	726	8.25683	2536
	8.27874	827	8.27731	2435
	8.29923	751	8.29779	2553
	8.31973	768	8.31828	2449
	8.34022	694	8.33876	2606
	8.36071	768	8.35924	2421
	8.3812	759	8.37973	2503
	8.40169	737	8.40021	2608
	8.42218	741	8.42069	2389
	8.44267	796	8.44118	2428
	8.46317	761	8.46166	2566
	8.48366	786	8.48214	2492
	8.50415	784	8.50263	2424
	8.52464	740	8.52311	2470
	8.54513	746	8.54359	2496
	8.56562	763	8.56408	2420
	8.58612	739	8.58456	2438
	8.60661	749	8.60504	2347
	8.6271	796	8.62553	2406
	8.64759	713	8.64601	2441
	8.66808	750	8.66649	2395
	8.68857	759	8.68698	2354
	8.70906	679	8.70746	2508
	8.72956	735	8.72794	2382
	8.75005	747	8.74842	2403
	8.77054	744	8.76891	2543
	8.79103	787	8.78939	2424
	8.81152	786	8.80987	2500
	8.83201	805	8.83036	2537
	8.85251	746	8.85084	2435
	8.873	770	8.87132	2511
	8.89349	777	8.89181	2548
	8.91398	770	8.91229	2533
	8.93447	750	8.93277	2629
	8.95496	736	8.95326	2821
	8.97545	753	8.97374	2786
	8.99595	720	8.99422	2948
	9.01644	750	9.01471	2781
	9.03693	772	9.03519	2834
	9.05742	788	9.05567	2910
	9.07791	767	9.07616	3041
	9.0984	795	9.09664	3195
	9.11889	753	9.11712	3415
	9.13939	814	9.13761	3668
	9.15988	764	9.15809	4079
	9.18037	797	9.17857	4733
	9.20086	768	9.19906	5697
	9.22135	777	9.21954	6818
	9.24184	766	9.24002	8224
	9.26234	800	9.2605	10757
	9.28283	779	9.28099	13809
	9.30332	794	9.30147	18944
	9.32381	818	9.32195	26312
	9.3443	764	9.34244	37014
	9.36479	791	9.36292	50224
	9.38528	790	9.3834	54370
	9.40578	862	9.40389	38483
	9.42627	746	9.42437	18348
	9.44676	797	9.44485	7597
	9.46725	817	9.46534	4389
	9.48774	795	9.48582	3621
	9.50823	836	9.5063	3354
	9.52873	793	9.52679	3289
	9.54922	825	9.54727	3261
	9.56971	842	9.56775	3242
	9.5902	847	9.58824	3275
	9.61069	882	9.60872	3791
	9.63118	843	9.6292	4191
	9.65167	781	9.64969	4834
	9.67217	764	9.67017	5954
	9.69266	821	9.69065	7271
	9.71315	804	9.71113	8184
	9.73364	796	9.73162	7762
	9.75413	806	9.7521	5545
	9.77462	807	9.77258	3732
	9.79511	812	9.79307	2849
	9.81561	808	9.81355	2544
	9.8361	831	9.83403	2390
	9.85659	825	9.85452	2376
	9.87708	811	9.875	2451
	9.89757	888	9.89548	2361
	9.91806	848	9.91597	2360
	9.93856	829	9.93645	2321
	9.95905	834	9.95693	2304
	9.97954	880	9.97742	2390
	10	852	9.9979	2243
	10.0205	850	10.0184	2283
	10.041	854	10.0389	2389
	10.0615	770	10.0594	2318
	10.082	857	10.0798	2312
	10.1025	828	10.1003	2311
	10.123	894	10.1208	2396
	10.1435	846	10.1413	2370
	10.164	831	10.1618	2413
	10.1845	816	10.1822	2326
	10.205	885	10.2027	2392
	10.2254	897	10.2232	2370
	10.2459	888	10.2437	2286
	10.2664	887	10.2642	2345
	10.2869	837	10.2847	2343
	10.3074	823	10.3051	2368
	10.3279	873	10.3256	2319
	10.3484	855	10.3461	2312
	10.3689	893	10.3666	2379
	10.3894	918	10.3871	2376
	10.4099	869	10.4076	2333
	10.4304	912	10.4281	2482
	10.4508	876	10.4485	2410
	10.4713	831	10.469	2386
	10.4918	932	10.4895	2358
	10.5123	905	10.51	2400
	10.5328	893	10.5305	2457
	10.5533	867	10.551	2435
	10.5738	906	10.5714	2479
	10.5943	899	10.5919	2531
	10.6148	961	10.6124	2478
	10.6353	901	10.6329	2599
	10.6558	885	10.6534	2684
	10.6762	897	10.6738	2726
	10.6967	890	10.6943	2782
	10.7172	901	10.7148	2842
	10.7377	976	10.7353	3032
	10.7582	907	10.7558	3217
	10.7787	940	10.7763	3577
	10.7992	993	10.7967	3620
	10.8197	930	10.8172	3508
	10.8402	970	10.8377	3371
	10.8607	930	10.8582	3241
	10.8812	902	10.8787	3330
	10.9017	913	10.8992	3355
	10.9222	957	10.9196	3493
	10.9426	1027	10.9401	3734
	10.9631	943	10.9606	3927
	10.9836	1001	10.9811	4331
	11.0041	1016	11.0016	4786
	11.0246	1027	11.0221	5670
	11.0451	1001	11.0425	6631
	11.0656	1027	11.063	8159
	11.0861	1002	11.0835	10260
	11.1066	1020	11.104	13419
	11.1271	1029	11.1245	18264
	11.1476	1069	11.145	25342
	11.168	1000	11.1654	35421
	11.1885	1019	11.1859	50132
	11.209	1051	11.2064	71928
	11.2295	1008	11.2269	101830
	11.25	1073	11.2474	137263
	11.2705	1070	11.2679	161250
	11.291	1083	11.2883	140855
	11.3115	1075	11.3088	86885
	11.332	1084	11.3293	39387
	11.3525	1086	11.3498	16746
	11.373	1120	11.3703	10273
	11.3934	1058	11.3908	8874
	11.4139	1107	11.4112	8179
	11.4344	1182	11.4317	7160
	11.4549	1139	11.4522	5772
	11.4754	1124	11.4727	4512
	11.4959	1101	11.4932	3972
	11.5164	1240	11.5137	3684
	11.5369	1250	11.5341	3489
	11.5574	1253	11.5546	3393
	11.5779	1283	11.5751	3378
	11.5984	1249	11.5956	3325
	11.6189	1285	11.6161	3321
	11.6394	1282	11.6366	3137
	11.6598	1338	11.657	3047
	11.6803	1257	11.6775	3046
	11.7008	1222	11.698	2980
	11.7213	1223	11.7185	2980
	11.7418	1191	11.739	2981
	11.7623	1190	11.7594	2992
	11.7828	1212	11.7799	2842
	11.8033	1197	11.8004	2912
	11.8238	1198	11.8209	2897
	11.8443	1227	11.8414	2867
	11.8648	1205	11.8619	2892
	11.8852	1269	11.8824	2923
	11.9057	1262	11.9028	2938
	11.9262	1200	11.9233	2859
	11.9467	1242	11.9438	3017
	11.9672	1272	11.9643	3029
	11.9877	1292	11.9848	3039
	12.0082	1254	12.0053	3115
	12.0287	1345	12.0257	3218
	12.0492	1256	12.0462	3382
	12.0697	1358	12.0667	3457
	12.0902	1264	12.0872	3571
	12.1107	1297	12.1077	3854
	12.1311	1325	12.1281	3971
	12.1516	1325	12.1486	4272
	12.1721	1356	12.1691	5161
	12.1926	1397	12.1896	5734
	12.2131	1356	12.2101	6695
	12.2336	1383	12.2306	7964
	12.2541	1355	12.251	9283
	12.2746	1377	12.2715	10505
	12.2951	1346	12.292	10120
	12.3156	1421	12.3125	8216
	12.3361	1386	12.333	6226
	12.3566	1432	12.3535	4988
	12.3771	1398	12.374	4853
	12.3975	1459	12.3944	5215
	12.418	1425	12.4149	6053
	12.4385	1481	12.4354	7364
	12.459	1457	12.4559	9022
	12.4795	1537	12.4764	11674
	12.5	1457	12.4969	15887
	12.5205	1538	12.5173	22147
	12.541	1490	12.5378	30763
	12.5615	1469	12.5583	43143
	12.582	1473	12.5788	56858
	12.6024	1534	12.5993	66262
	12.6229	1574	12.6197	61682
	12.6434	1517	12.6402	46811
	12.6639	1597	12.6607	34547
	12.6844	1554	12.6812	32068
	12.7049	1569	12.7017	37817
	12.7254	1560	12.7222	43766
	12.7459	1598	12.7426	42185
	12.7664	1597	12.7631	30406
	12.7869	1532	12.7836	17734
	12.8074	1586	12.8041	9715
	12.8279	1562	12.8246	6688
	12.8483	1582	12.8451	5847
	12.8688	1659	12.8656	5669
	12.8893	1654	12.886	5631
	12.9098	1681	12.9065	5668
	12.9303	1622	12.927	5729
	12.9508	1689	12.9475	5936
	12.9713	1606	12.968	5942
	12.9918	1773	12.9885	5856
	13.0123	1698	13.0089	5537
	13.0328	1700	13.0294	5362
	13.0533	1722	13.0499	5240
	13.0738	1754	13.0704	5218
	13.0943	1674	13.0909	4989
	13.1147	1786	13.1113	5012
	13.1352	1753	13.1318	4804
	13.1557	1774	13.1523	4616
	13.1762	1792	13.1728	4705
	13.1967	1819	13.1933	4717
	13.2172	1876	13.2138	4704
	13.2377	1880	13.2342	4885
	13.2582	1857	13.2547	5062
	13.2787	1819	13.2752	5543
	13.2992	1880	13.2957	6143
	13.3197	1881	13.3162	7016
	13.3401	1933	13.3367	8430
	13.3606	1905	13.3571	10545
	13.3811	1873	13.3776	13663
	13.4016	1980	13.3981	18338
	13.4221	1904	13.4186	25616
	13.4426	1977	13.4391	36327
	13.4631	2012	13.4596	51538
	13.4836	1872	13.48	72416
	13.5041	2004	13.5005	98308
	13.5246	1951	13.521	125223
	13.5451	1998	13.5415	138974
	13.5655	2106	13.562	123057
	13.5861	2069	13.5825	85067
	13.6065	2043	13.6029	49502
	13.627	2030	13.6234	27476
	13.6475	2072	13.6439	17748
	13.668	2093	13.6644	12102
	13.6885	2073	13.6849	8425
	13.709	2132	13.7054	6300
	13.7295	2146	13.7258	5278
	13.75	2091	13.7463	4817
	13.7705	2147	13.7668	4617
	13.791	2124	13.7873	4308
	13.8115	2173	13.8078	4234
	13.8319	2240	13.8283	4201
	13.8524	2141	13.8487	4004
	13.8729	2225	13.8692	3947
	13.8934	2177	13.8897	3847
	13.9139	2296	13.9102	3774
	13.9344	2254	13.9307	3785
	13.9549	2192	13.9512	3810
	13.9754	2249	13.9716	3836
	13.9959	2293	13.9921	3591
	14.0164	2353	14.0126	3676
	14.0369	2278	14.0331	3647
	14.0573	2379	14.0536	3573
	14.0778	2421	14.0741	3535
	14.0983	2369	14.0945	3607
	14.1188	2294	14.115	3587
	14.1393	2262	14.1355	3414
	14.1598	2442	14.156	3477
	14.1803	2320	14.1765	3536
	14.2008	2372	14.1969	3441
	14.2213	2429	14.2174	3523
	14.2418	2531	14.2379	3549
	14.2623	2314	14.2584	3620
	14.2828	2353	14.2789	3481
	14.3033	2427	14.2994	3529
	14.3237	2483	14.3199	3704
	14.3442	2324	14.3403	3679
	14.3647	2447	14.3608	3772
	14.3852	2467	14.3813	3774
	14.4057	2543	14.4018	3849
	14.4262	2520	14.4223	3535
	14.4467	2555	14.4428	3692
	14.4672	2460	14.4632	3595
	14.4877	2497	14.4837	3683
	14.5082	2600	14.5042	3763
	14.5287	2602	14.5247	3651
	14.5491	2636	14.5452	3683
	14.5696	2527	14.5656	3738
	14.5901	2601	14.5861	3653
	14.6106	2623	14.6066	3707
	14.6311	2561	14.6271	3705
	14.6516	2624	14.6476	3820
	14.6721	2647	14.6681	3849
	14.6926	2664	14.6885	4168
	14.7131	2594	14.709	4121
	14.7336	2618	14.7295	4309
	14.7541	2694	14.75	4655
	14.7745	2643	14.7705	5255
	14.795	2717	14.791	6062
	14.8155	2744	14.8115	7192
	14.836	2658	14.8319	9085
	14.8565	2738	14.8524	11592
	14.877	2862	14.8729	14833
	14.8975	2744	14.8934	19380
	14.918	2726	14.9139	25185
	14.9385	2772	14.9344	33146
	14.959	2827	14.9548	44701
	14.9795	2849	14.9753	58937
	15	2779	14.9958	68567
	15.0205	2788	15.0163	63247
	15.0409	2829	15.0368	44469
	15.0614	2810	15.0572	26641
	15.0819	2649	15.0777	13148
	15.1024	2782	15.0982	7390
	15.1229	2779	15.1187	5514
	15.1434	2827	15.1392	4868
	15.1639	2862	15.1597	4570
	15.1844	2839	15.1801	4344
	15.2049	2808	15.2006	4304
	15.2254	2920	15.2211	4044
	15.2459	2760	15.2416	4064
	15.2663	2939	15.2621	3950
	15.2868	2752	15.2826	3952
	15.3073	2951	15.3031	4009
	15.3278	2878	15.3235	3880
	15.3483	2828	15.344	3872
	15.3688	2827	15.3645	3888
	15.3893	2794	15.385	3900
	15.4098	2863	15.4055	3892
	15.4303	2913	15.426	3796
	15.4508	2959	15.4464	3805
	15.4713	2829	15.4669	3649
	15.4918	2875	15.4874	3753
	15.5122	2950	15.5079	3663
	15.5327	2928	15.5284	3699
	15.5532	2940	15.5488	3848
	15.5737	2980	15.5693	3627
	15.5942	2923	15.5898	3840
	15.6147	2886	15.6103	3910
	15.6352	2929	15.6308	3854
	15.6557	2976	15.6513	3791
	15.6762	2954	15.6717	3832
	15.6967	2898	15.6922	3920
	15.7172	2954	15.7127	3898
	15.7377	2843	15.7332	4066
	15.7582	2840	15.7537	4013
	15.7786	2841	15.7742	4176
	15.7991	2996	15.7946	4421
	15.8196	2965	15.8151	4684
	15.8401	2923	15.8356	5202
	15.8606	2968	15.8561	5718
	15.8811	2998	15.8766	6613
	15.9016	3023	15.8971	7970
	15.9221	2975	15.9175	9666
	15.9426	3003	15.938	11714
	15.9631	2922	15.9585	13511
	15.9835	2935	15.979	15018
	16.004	2964	15.9995	16746
	16.0245	3093	16.02	18596
	16.045	2880	16.0404	20664
	16.0655	2930	16.0609	21165
	16.086	3033	16.0814	18350
	16.1065	2852	16.1019	13756
	16.127	2973	16.1224	9381
	16.1475	2901	16.1429	6478
	16.168	2796	16.1633	5304
	16.1885	2947	16.1838	4927
	16.209	2893	16.2043	4848
	16.2294	2946	16.2248	4785
	16.2499	2937	16.2453	4623
	16.2704	2864	16.2658	4581
	16.2909	2831	16.2862	4737
	16.3114	2865	16.3067	4802
	16.3319	2876	16.3272	4738
	16.3524	2912	16.3477	4766
	16.3729	2919	16.3682	4978
	16.3934	2941	16.3887	5225
	16.4139	2932	16.4091	5276
	16.4344	2971	16.4296	5475
	16.4549	3000	16.4501	6019
	16.4753	2854	16.4706	6783
	16.4958	2946	16.4911	7737
	16.5163	2914	16.5116	8963
	16.5368	2907	16.532	11363
	16.5573	2946	16.5525	14895
	16.5778	2847	16.573	19693
	16.5983	2752	16.5935	27007
	16.6188	2866	16.614	36796
	16.6393	2790	16.6345	48481
	16.6598	2906	16.6549	58875
	16.6803	2885	16.6754	65692
	16.7008	2841	16.6959	71704
	16.7213	2865	16.7164	82797
	16.7417	2838	16.7369	101760
	16.7622	2920	16.7573	124992
	16.7827	2829	16.7778	141794
	16.8032	2864	16.7983	133424
	16.8237	2874	16.8188	98195
	16.8442	2860	16.8393	62856
	16.8647	2793	16.8598	33448
	16.8852	2825	16.8803	16320
	16.9057	2741	16.9007	9764
	16.9262	2875	16.9212	7688
	16.9467	2725	16.9417	6704
	16.9672	2865	16.9622	6032
	16.9876	2827	16.9827	5745
	17.0081	2764	17.0032	5376
	17.0286	2699	17.0236	5179
	17.0491	2751	17.0441	5084
	17.0696	2718	17.0646	4919
	17.0901	2655	17.0851	4915
	17.1106	2687	17.1056	4695
	17.1311	2748	17.126	4632
	17.1516	2726	17.1465	4654
	17.1721	2719	17.167	4494
	17.1926	2652	17.1875	4630
	17.213	2666	17.208	4484
	17.2335	2648	17.2285	4376
	17.254	2831	17.249	4349
	17.2745	2737	17.2694	4257
	17.295	2731	17.2899	4249
	17.3155	2604	17.3104	4182
	17.336	2689	17.3309	4144
	17.3565	2624	17.3514	4211
	17.377	2641	17.3718	4227
	17.3975	2701	17.3923	4147
	17.418	2600	17.4128	4156
	17.4384	2619	17.4333	4242
	17.4589	2650	17.4538	4086
	17.4794	2530	17.4743	4152
	17.4999	2545	17.4947	4081
	17.5204	2540	17.5152	4196
	17.5409	2557	17.5357	4195
	17.5614	2595	17.5562	4250
	17.5819	2464	17.5767	4222
	17.6024	2568	17.5972	4188
	17.6229	2587	17.6177	4239
	17.6434	2514	17.6381	4363
	17.6639	2615	17.6586	4330
	17.6843	2610	17.6791	4543
	17.7048	2575	17.6996	4607
	17.7253	2484	17.7201	4419
	17.7458	2399	17.7405	4355
	17.7663	2544	17.761	4485
	17.7868	2463	17.7815	4351
	17.8073	2496	17.802	4343
	17.8278	2419	17.8225	4420
	17.8483	2448	17.843	4437
	17.8688	2360	17.8635	4514
	17.8893	2489	17.8839	4641
	17.9098	2468	17.9044	4649
	17.9303	2427	17.9249	4580
	17.9507	2403	17.9454	4664
	17.9712	2447	17.9659	4661
	17.9917	2424	17.9864	4633
	18.0122	2410	18.0068	4793
	18.0327	2361	18.0273	4690
	18.0532	2385	18.0478	4699
	18.0737	2300	18.0683	4651
	18.0942	2485	18.0888	4694
	18.1147	2395	18.1092	4787
	18.1352	2365	18.1297	4963
	18.1557	2363	18.1502	5011
	18.1761	2340	18.1707	5108
	18.1966	2363	18.1912	5535
	18.2171	2383	18.2117	5868
	18.2376	2351	18.2321	6387
	18.2581	2306	18.2526	7222
	18.2786	2368	18.2731	8431
	18.2991	2303	18.2936	10464
	18.3196	2342	18.3141	13497
	18.3401	2287	18.3346	17856
	18.3606	2290	18.355	24264
	18.3811	2322	18.3755	33327
	18.4016	2270	18.396	45391
	18.422	2277	18.4165	59955
	18.4425	2208	18.437	75155
	18.463	2256	18.4575	83635
	18.4835	2240	18.4779	81564
	18.504	2313	18.4984	68356
	18.5245	2256	18.5189	52587
	18.545	2275	18.5394	38386
	18.5655	2239	18.5599	28093
	18.586	2270	18.5804	22595
	18.6065	2230	18.6008	21626
	18.627	2206	18.6213	24266
	18.6474	2176	18.6418	30344
	18.6679	2209	18.6623	39377
	18.6884	2169	18.6828	49163
	18.7089	2250	18.7033	57084
	18.7294	2151	18.7237	56185
	18.7499	2155	18.7442	49700
	18.7704	2178	18.7647	45332
	18.7909	2217	18.7852	40409
	18.8114	2098	18.8057	34405
	18.8319	2168	18.8262	27130
	18.8524	2101	18.8466	20012
	18.8729	2153	18.8671	13773
	18.8934	2194	18.8876	9402
	18.9138	2218	18.9081	6923
	18.9343	2102	18.9286	6148
	18.9548	2165	18.9491	5783
	18.9753	2097	18.9695	5544
	18.9958	2140	18.99	5340
	19.0163	2115	19.0105	5398
	19.0368	2032	19.031	5344
	19.0573	2034	19.0515	5176
	19.0778	2084	19.072	5267
	19.0983	2143	19.0924	5259
	19.1187	2042	19.1129	5245
	19.1393	2048	19.1334	5270
	19.1597	2034	19.1539	5444
	19.1802	2019	19.1744	5531
	19.2007	2017	19.1948	5834
	19.2212	2005	19.2153	6235
	19.2417	2034	19.2358	6802
	19.2622	2063	19.2563	8002
	19.2827	1971	19.2768	9396
	19.3032	2004	19.2973	11778
	19.3237	2028	19.3178	14984
	19.3442	1981	19.3382	19569
	19.3647	2023	19.3587	25721
	19.3851	1996	19.3792	33271
	19.4056	1997	19.3997	40185
	19.4261	1831	19.4202	46749
	19.4466	1953	19.4407	52330
	19.4671	1928	19.4611	59430
	19.4876	1990	19.4816	61994
	19.5081	1980	19.5021	54259
	19.5286	2007	19.5226	41455
	19.5491	1959	19.5431	30079
	19.5696	1928	19.5635	19172
	19.5901	1960	19.584	12151
	19.6105	1938	19.6045	9133
	19.631	1938	19.625	8272
	19.6515	1966	19.6455	8337
	19.672	1943	19.666	8981
	19.6925	1859	19.6865	10218
	19.713	1885	19.7069	11450
	19.7335	1943	19.7274	12464
	19.754	1977	19.7479	12113
	19.7745	1950	19.7684	10428
	19.795	1853	19.7889	8771
	19.8155	1874	19.8093	6943
	19.836	1935	19.8298	5683
	19.8564	1886	19.8503	5057
	19.8769	1983	19.8708	4794
	19.8974	1847	19.8913	4676
	19.9179	1900	19.9118	4742
	19.9384	1878	19.9322	4684
	19.9589	1821	19.9527	4612
	19.9794	1985	19.9732	4535
	19.9999	1901	19.9937	4649
	20.0204	1855	20.0142	4533
	20.0409	1947	20.0347	4638
	20.0614	1930	20.0552	4679
	20.0819	1867	20.0756	4746
	20.1024	1852	20.0961	4866
	20.1228	1888	20.1166	5086
	20.1433	1836	20.1371	5195
	20.1638	1913	20.1576	5554
	20.1843	1856	20.178	5813
	20.2048	1819	20.1985	6318
	20.2253	1868	20.219	6857
	20.2458	1806	20.2395	8054
	20.2663	1788	20.26	9651
	20.2868	1857	20.2805	11237
	20.3073	1786	20.301	13166
	20.3278	1920	20.3214	14502
	20.3483	1877	20.3419	15374
	20.3687	1782	20.3624	16478
	20.3892	1809	20.3829	17615
	20.4097	1857	20.4034	19133
	20.4302	1757	20.4239	22423
	20.4507	1793	20.4443	27506
	20.4712	1836	20.4648	35046
	20.4917	1783	20.4853	45009
	20.5122	1807	20.5058	56708
	20.5327	1795	20.5263	65113
	20.5532	1771	20.5467	64149
	20.5737	1726	20.5672	51233
	20.5941	1834	20.5877	38100
	20.6146	1824	20.6082	25764
	20.6351	1840	20.6287	14886
	20.6556	1841	20.6492	9162
	20.6761	1836	20.6696	6757
	20.6966	1904	20.6901	5933
	20.7171	1907	20.7106	5704
	20.7376	2013	20.7311	5399
	20.7581	1903	20.7516	5192
	20.7786	1850	20.7721	5521
	20.7991	1866	20.7925	5582
	20.8195	1746	20.813	5987
	20.84	1831	20.8335	6319
	20.8605	1745	20.854	7217
	20.881	1768	20.8745	8270
	20.9015	1781	20.895	10035
	20.922	1766	20.9154	12527
	20.9425	1791	20.9359	16255
	20.963	1763	20.9564	20703
	20.9835	1823	20.9769	26959
	21.004	1733	20.9974	33954
	21.0245	1796	21.0179	40745
	21.045	1804	21.0383	44908
	21.0654	1671	21.0588	43825
	21.0859	1749	21.0793	38008
	21.1064	1748	21.0998	31619
	21.1269	1752	21.1203	23863
	21.1474	1657	21.1408	16898
	21.1679	1692	21.1612	12085
	21.1884	1750	21.1817	8863
	21.2089	1683	21.2022	6756
	21.2294	1628	21.2227	5783
	21.2499	1751	21.2432	4997
	21.2704	1680	21.2637	4766
	21.2909	1789	21.2841	4641
	21.3114	1740	21.3046	4482
	21.3318	1657	21.3251	4461
	21.3523	1684	21.3456	4336
	21.3728	1685	21.3661	4270
	21.3933	1734	21.3866	4258
	21.4138	1718	21.407	4391
	21.4343	1694	21.4275	4132
	21.4548	1697	21.448	4254
	21.4753	1621	21.4685	4237
	21.4958	1658	21.489	4113
	21.5163	1763	21.5095	4248
	21.5368	1672	21.5299	4217
	21.5572	1650	21.5504	4241
	21.5777	1701	21.5709	4520
	21.5982	1679	21.5914	4360
	21.6187	1663	21.6119	4690
	21.6392	1633	21.6323	4994
	21.6597	1657	21.6528	5162
	21.6802	1580	21.6733	5538
	21.7007	1719	21.6938	5899
	21.7212	1575	21.7143	6571
	21.7417	1718	21.7348	6991
	21.7622	1581	21.7553	7131
	21.7827	1630	21.7757	6681
	21.8031	1616	21.7962	5971
	21.8236	1702	21.8167	5374
	21.8441	1602	21.8372	4909
	21.8646	1652	21.8577	4535
	21.8851	1601	21.8782	4098
	21.9056	1535	21.8986	4092
	21.9261	1647	21.9191	4086
	21.9466	1604	21.9396	4057
	21.9671	1569	21.9601	4017
	21.9876	1666	21.9806	4015
	22.0081	1583	22.001	3965
	22.0285	1537	22.0215	4052
	22.049	1563	22.042	4032
	22.0695	1582	22.0625	3920
	22.09	1636	22.083	4035
	22.1105	1553	22.1035	4086
	22.131	1561	22.124	4009
	22.1515	1597	22.1444	4070
	22.172	1558	22.1649	3899
	22.1925	1579	22.1854	4048
	22.213	1549	22.2059	4195
	22.2335	1593	22.2264	4260
	22.254	1527	22.2468	4129
	22.2745	1590	22.2673	4348
	22.2949	1506	22.2878	4342
	22.3154	1555	22.3083	4349
	22.3359	1523	22.3288	4737
	22.3564	1548	22.3493	4905
	22.3769	1551	22.3697	5293
	22.3974	1575	22.3902	5947
	22.4179	1617	22.4107	6844
	22.4384	1588	22.4312	7957
	22.4589	1549	22.4517	9621
	22.4794	1579	22.4722	11741
	22.4998	1498	22.4927	14665
	22.5204	1460	22.5131	18093
	22.5408	1563	22.5336	21752
	22.5613	1531	22.5541	25316
	22.5818	1494	22.5746	27477
	22.6023	1552	22.5951	29984
	22.6228	1561	22.6155	31479
	22.6433	1474	22.636	32457
	22.6638	1472	22.6565	31586
	22.6843	1511	22.677	29342
	22.7048	1462	22.6975	25469
	22.7253	1492	22.718	20737
	22.7458	1494	22.7385	16394
	22.7662	1451	22.7589	12586
	22.7867	1523	22.7794	10028
	22.8072	1477	22.7999	8382
	22.8277	1395	22.8204	6876
	22.8482	1415	22.8409	6505
	22.8687	1495	22.8614	6441
	22.8892	1501	22.8818	6440
	22.9097	1487	22.9023	6571
	22.9302	1529	22.9228	6688
	22.9507	1479	22.9433	6205
	22.9712	1487	22.9638	5609
	22.9916	1473	22.9842	5237
	23.0121	1457	23.0047	4761
	23.0326	1530	23.0252	4446
	23.0531	1497	23.0457	4242
	23.0736	1459	23.0662	4158
	23.0941	1393	23.0867	4242
	23.1146	1456	23.1071	4465
	23.1351	1475	23.1276	4491
	23.1556	1472	23.1481	4507
	23.1761	1421	23.1686	4513
	23.1966	1410	23.1891	4560
	23.2171	1384	23.2096	4802
	23.2375	1452	23.23	4852
	23.258	1448	23.2505	4850
	23.2785	1486	23.271	5119
	23.299	1465	23.2915	5036
	23.3195	1447	23.312	4585
	23.34	1510	23.3325	4555
	23.3605	1509	23.3529	4279
	23.381	1397	23.3734	4053
	23.4015	1535	23.3939	3773
	23.422	1543	23.4144	3692
	23.4425	1492	23.4349	3669
	23.463	1435	23.4554	3591
	23.4835	1440	23.4758	3850
	23.5039	1441	23.4963	3813
	23.5244	1372	23.5168	3797
	23.5449	1417	23.5373	4066
	23.5654	1380	23.5578	4258
	23.5859	1391	23.5783	4387
	23.6064	1437	23.5987	4744
	23.6269	1413	23.6192	4679
	23.6474	1394	23.6397	4600
	23.6679	1456	23.6602	4436
	23.6884	1466	23.6807	4232
	23.7089	1438	23.7012	4106
	23.7294	1339	23.7216	3856
	23.7498	1409	23.7421	3684
	23.7703	1349	23.7626	3774
	23.7908	1454	23.7831	3834
	23.8113	1428	23.8036	3978
	23.8318	1349	23.8241	3798
	23.8523	1431	23.8445	3897
	23.8728	1351	23.865	4031
	23.8933	1389	23.8855	4052
	23.9138	1383	23.906	4125
	23.9343	1316	23.9265	4292
	23.9548	1364	23.947	4383
	23.9752	1341	23.9674	4576
	23.9957	1358	23.9879	4938
	24.0162	1330	24.0084	5507
	24.0367	1385	24.0289	6220
	24.0572	1368	24.0494	7241
	24.0777	1426	24.0698	8576
	24.0982	1388	24.0903	9991
	24.1187	1395	24.1108	11321
	24.1392	1366	24.1313	11579
	24.1597	1352	24.1518	10256
	24.1802	1372	24.1723	8713
	24.2006	1412	24.1928	7530
	24.2211	1385	24.2132	6295
	24.2416	1394	24.2337	4843
	24.2621	1353	24.2542	4411
	24.2826	1354	24.2747	3896
	24.3031	1404	24.2952	3866
	24.3236	1376	24.3157	3756
	24.3441	1416	24.3361	3670
	24.3646	1365	24.3566	3782
	24.3851	1394	24.3771	3717
	24.4056	1416	24.3976	3720
	24.4261	1330	24.4181	3964
	24.4465	1251	24.4385	4067
	24.467	1299	24.459	4104
	24.4875	1298	24.4795	4402
	24.508	1381	24.5	4594
	24.5285	1306	24.5205	5061
	24.549	1302	24.541	5563
	24.5695	1362	24.5615	6083
	24.59	1345	24.5819	6969
	24.6105	1389	24.6024	7892
	24.631	1370	24.6229	8971
	24.6515	1414	24.6434	9941
	24.672	1397	24.6639	10779
	24.6925	1375	24.6843	11165
	24.7129	1444	24.7048	10587
	24.7334	1356	24.7253	9197
	24.7539	1354	24.7458	7985
	24.7744	1267	24.7663	6854
	24.7949	1360	24.7868	5668
	24.8154	1343	24.8072	4894
	24.8359	1321	24.8277	4578
	24.8564	1396	24.8482	4382
	24.8769	1344	24.8687	4333
	24.8974	1311	24.8892	4473
	24.9179	1330	24.9097	4780
	24.9383	1355	24.9302	5081
	24.9588	1318	24.9506	5043
	24.9793	1376	24.9711	4698
	24.9998	1339	24.9916	4483
	25.0203	1309	25.0121	4304
	25.0408	1309	25.0326	4162
	25.0613	1310	25.053	3952
	25.0818	1357	25.0735	3973
	25.1023	1329	25.094	3967
	25.1228	1340	25.1145	4094
	25.1433	1267	25.135	4323
	25.1638	1395	25.1555	4468
	25.1842	1289	25.176	4767
	25.2047	1343	25.1964	5024
	25.2252	1389	25.2169	5522
	25.2457	1383	25.2374	6122
	25.2662	1343	25.2579	6646
	25.2867	1314	25.2784	7383
	25.3072	1354	25.2989	7628
	25.3277	1344	25.3193	7516
	25.3482	1352	25.3398	7302
	25.3687	1278	25.3603	7171
	25.3892	1324	25.3808	6601
	25.4096	1312	25.4013	6511
	25.4301	1391	25.4217	6443
	25.4506	1357	25.4422	6281
	25.4711	1362	25.4627	6318
	25.4916	1367	25.4832	6966
	25.5121	1353	25.5037	7501
	25.5326	1304	25.5242	8463
	25.5531	1284	25.5446	9789
	25.5736	1385	25.5651	11228
	25.5941	1378	25.5856	12175
	25.6146	1337	25.6061	12078
	25.6351	1332	25.6266	11258
	25.6556	1386	25.6471	10827
	25.676	1345	25.6675	10663
	25.6965	1365	25.688	10755
	25.717	1357	25.7085	11346
	25.7375	1341	25.729	11822
	25.758	1363	25.7495	12367
	25.7785	1369	25.77	12558
	25.799	1339	25.7904	13430
	25.8195	1431	25.8109	14473
	25.84	1355	25.8314	15701
	25.8605	1340	25.8519	17117
	25.881	1314	25.8724	18667
	25.9015	1322	25.8929	19102
	25.9219	1339	25.9133	18265
	25.9424	1310	25.9338	16469
	25.9629	1409	25.9543	15187
	25.9834	1331	25.9748	14369
	26.0039	1348	25.9953	13889
	26.0244	1290	26.0158	14571
	26.0449	1370	26.0362	15608
	26.0654	1338	26.0567	16164
	26.0859	1352	26.0772	15375
	26.1064	1357	26.0977	13246
	26.1269	1353	26.1182	11204
	26.1473	1362	26.1387	9312
	26.1678	1411	26.1591	7361
	26.1883	1416	26.1796	5691
	26.2088	1400	26.2001	4795
	26.2293	1398	26.2206	4365
	26.2498	1411	26.2411	4112
	26.2703	1368	26.2616	3989
	26.2908	1318	26.282	3995
	26.3113	1403	26.3025	3870
	26.3318	1346	26.323	3847
	26.3523	1333	26.3435	3899
	26.3727	1403	26.364	3825
	26.3932	1385	26.3845	4016
	26.4137	1418	26.4049	3955
	26.4342	1412	26.4254	3957
	26.4547	1340	26.4459	3794
	26.4752	1387	26.4664	3954
	26.4957	1393	26.4869	4007
	26.5162	1432	26.5073	4050
	26.5367	1330	26.5278	4292
	26.5572	1403	26.5483	4717
	26.5777	1415	26.5688	4858
	26.5982	1324	26.5893	5339
	26.6186	1381	26.6098	6224
	26.6391	1383	26.6303	6771
	26.6596	1476	26.6507	7512
	26.6801	1405	26.6712	8177
	26.7006	1380	26.6917	7841
	26.7211	1361	26.7122	7148
	26.7416	1438	26.7327	6490
	26.7621	1349	26.7532	5881
	26.7826	1310	26.7736	5155
	26.8031	1447	26.7941	4817
	26.8236	1423	26.8146	4440
	26.8441	1420	26.8351	4278
	26.8646	1413	26.8556	4492
	26.885	1479	26.876	4587
	26.9055	1327	26.8965	4928
	26.926	1389	26.917	5294
	26.9465	1387	26.9375	5550
	26.967	1397	26.958	6129
	26.9875	1371	26.9785	6449
	27.008	1430	26.999	6732
	27.0285	1407	27.0194	7031
	27.049	1315	27.0399	7031
	27.0695	1425	27.0604	7225
	27.09	1451	27.0809	7039
	27.1105	1386	27.1014	7469
	27.1309	1454	27.1218	7723
	27.1514	1403	27.1423	8317
	27.1719	1400	27.1628	9097
	27.1924	1420	27.1833	10529
	27.2129	1391	27.2038	11764
	27.2334	1432	27.2243	13359
	27.2539	1415	27.2447	14520
	27.2744	1430	27.2652	15193
	27.2949	1461	27.2857	14892
	27.3154	1449	27.3062	13492
	27.3359	1387	27.3267	11914
	27.3563	1451	27.3472	10791
	27.3768	1506	27.3677	10014
	27.3973	1535	27.3881	9737
	27.4178	1575	27.4086	9914
	27.4383	1445	27.4291	10631
	27.4588	1548	27.4496	11437
	27.4793	1403	27.4701	12080
	27.4998	1471	27.4905	13419
	27.5203	1436	27.511	15242
	27.5408	1428	27.5315	17153
	27.5613	1502	27.552	18731
	27.5817	1526	27.5725	19502
	27.6022	1461	27.593	18527
	27.6227	1475	27.6135	16877
	27.6432	1477	27.6339	14223
	27.6637	1451	27.6544	11871
	27.6842	1442	27.6749	9812
	27.7047	1473	27.6954	7866
	27.7252	1443	27.7159	6469
	27.7457	1480	27.7364	5600
	27.7662	1414	27.7568	5368
	27.7867	1402	27.7773	5283
	27.8072	1519	27.7978	5209
	27.8276	1445	27.8183	5551
	27.8481	1484	27.8388	5717
	27.8686	1446	27.8592	5906
	27.8891	1450	27.8797	5781
	27.9096	1465	27.9002	5487
	27.9301	1455	27.9207	5151
	27.9506	1476	27.9412	4927
	27.9711	1463	27.9617	4739
	27.9916	1485	27.9821	4526
	28.0121	1544	28.0026	4403
	28.0326	1458	28.0231	4362
	28.0531	1488	28.0436	4260
	28.0736	1548	28.0641	4289
	28.094	1513	28.0846	4526
	28.1145	1495	28.105	4645
	28.135	1451	28.1255	4848
	28.1555	1538	28.146	5192
	28.176	1538	28.1665	5477
	28.1965	1519	28.187	6249
	28.217	1544	28.2075	6971
	28.2375	1498	28.2279	8089
	28.258	1532	28.2484	9557
	28.2785	1556	28.2689	11212
	28.299	1566	28.2894	13166
	28.3194	1538	28.3099	15680
	28.3399	1596	28.3304	17751
	28.3604	1544	28.3508	19038
	28.3809	1517	28.3713	18624
	28.4014	1493	28.3918	17694
	28.4219	1463	28.4123	15876
	28.4424	1532	28.4328	14148
	28.4629	1540	28.4533	12797
	28.4834	1505	28.4737	11211
	28.5039	1608	28.4942	9697
	28.5244	1570	28.5147	9093
	28.5449	1534	28.5352	8848
	28.5653	1558	28.5557	9205
	28.5858	1573	28.5762	9792
	28.6063	1609	28.5966	10601
	28.6268	1507	28.6171	11216
	28.6473	1582	28.6376	11344
	28.6678	1510	28.6581	10286
	28.6883	1482	28.6786	8837
	28.7088	1521	28.6991	7647
	28.7293	1581	28.7195	6735
	28.7498	1642	28.74	5749
	28.7703	1557	28.7605	5118
	28.7907	1530	28.781	4585
	28.8112	1524	28.8015	4335
	28.8317	1516	28.822	4333
	28.8522	1613	28.8424	4369
	28.8727	1593	28.8629	4477
	28.8932	1589	28.8834	4774
	28.9137	1626	28.9039	4929
	28.9342	1567	28.9244	5105
	28.9547	1604	28.9449	5382
	28.9752	1634	28.9653	5948
	28.9957	1623	28.9858	6663
	29.0162	1663	29.0063	7043
	29.0367	1671	29.0268	7748
	29.0571	1775	29.0473	8126
	29.0776	1779	29.0678	7921
	29.0981	1804	29.0882	7390
	29.1186	1818	29.1087	6851
	29.1391	1820	29.1292	6143
	29.1596	1799	29.1497	5634
	29.1801	1802	29.1702	5196
	29.2006	1726	29.1907	4813
	29.2211	1676	29.2111	4619
	29.2416	1602	29.2316	4706
	29.2621	1686	29.2521	4801
	29.2826	1696	29.2726	5103
	29.303	1651	29.2931	5389
	29.3235	1671	29.3135	5688
	29.344	1669	29.334	5848
	29.3645	1664	29.3545	6156
	29.385	1673	29.375	6202
	29.4055	1673	29.3955	6062
	29.426	1628	29.416	5958
	29.4465	1665	29.4365	5891
	29.467	1650	29.4569	5730
	29.4875	1653	29.4774	5883
	29.508	1620	29.4979	5955
	29.5284	1686	29.5184	6464
	29.5489	1599	29.5389	6747
	29.5694	1584	29.5593	7404
	29.5899	1634	29.5798	7938
	29.6104	1713	29.6003	8043
	29.6309	1627	29.6208	8007
	29.6514	1657	29.6413	8003
	29.6719	1654	29.6618	8251
	29.6924	1632	29.6822	8451
	29.7129	1637	29.7027	8872
	29.7334	1642	29.7232	9352
	29.7538	1667	29.7437	9303
	29.7743	1597	29.7642	9042
	29.7948	1632	29.7847	8312
	29.8153	1701	29.8052	8121
	29.8358	1731	29.8256	7629
	29.8563	1689	29.8461	7295
	29.8768	1721	29.8666	7301
	29.8973	1722	29.8871	7414
	29.9178	1710	29.9076	7851
	29.9383	1662	29.928	9037
	29.9588	1640	29.9485	9525
	29.9793	1685	29.969	10309
	29.9997	1695	29.9895	10488
	30.0202	1635	30.01	10604
	30.0407	1655	30.0305	10461
	30.0612	1666	30.051	10507
	30.0817	1717	30.0714	10164
	30.1022	1772	30.0919	10324
	30.1227	1638	30.1124	10549
	30.1432	1659	30.1329	11189
	30.1637	1700	30.1534	11750
	30.1842	1743	30.1739	12766
	30.2047	1680	30.1943	13344
	30.2252	1749	30.2148	13655
	30.2457	1750	30.2353	13187
	30.2661	1790	30.2558	12207
	30.2866	1728	30.2763	11283
	30.3071	1736	30.2967	10740
	30.3276	1706	30.3172	10345
	30.3481	1728	30.3377	10310
	30.3686	1680	30.3582	10788
	30.3891	1706	30.3787	11441
	30.4096	1691	30.3992	12274
	30.4301	1679	30.4197	13192
	30.4506	1724	30.4401	13600
	30.4711	1771	30.4606	13820
	30.4916	1743	30.4811	14201
	30.512	1694	30.5016	14706
	30.5325	1822	30.5221	15084
	30.553	1736	30.5425	15187
	30.5735	1803	30.563	15186
	30.594	1794	30.5835	14856
	30.6145	1719	30.604	14736
	30.635	1732	30.6245	14742
	30.6555	1771	30.645	14468
	30.676	1842	30.6654	14059
	30.6965	1768	30.6859	13613
	30.717	1810	30.7064	13189
	30.7374	1808	30.7269	12439
	30.7579	1732	30.7474	11635
	30.7784	1730	30.7679	10891
	30.7989	1775	30.7883	10259
	30.8194	1777	30.8088	9240
	30.8399	1717	30.8293	8023
	30.8604	1749	30.8498	7184
	30.8809	1756	30.8703	6707
	30.9014	1778	30.8908	6059
	30.9219	1774	30.9112	5534
	30.9424	1803	30.9317	5257
	30.9628	1811	30.9522	5050
	30.9833	1667	30.9727	4770
	31.0038	1753	30.9932	4748
	31.0243	1827	31.0137	4598
	31.0448	1828	31.0341	4558
	31.0653	1834	31.0546	4409
	31.0858	1826	31.0751	4428
	31.1063	1834	31.0956	4347
	31.1268	1813	31.1161	4300
	31.1473	1891	31.1366	4348
	31.1678	1782	31.157	4487
	31.1883	1812	31.1775	4347
	31.2087	1805	31.198	4258
	31.2292	1805	31.2185	4535
	31.2497	1867	31.239	4523
	31.2702	1817	31.2595	4469
	31.2907	1820	31.2799	4597
	31.3112	1785	31.3004	4846
	31.3317	1821	31.3209	5232
	31.3522	1837	31.3414	5276
	31.3727	1813	31.3619	5565
	31.3932	1728	31.3824	5519
	31.4137	1843	31.4028	5598
	31.4342	1792	31.4233	5723
	31.4547	1757	31.4438	6043
	31.4751	1794	31.4643	6302
	31.4956	1820	31.4848	6755
	31.5161	1790	31.5053	7404
	31.5366	1792	31.5257	8290
	31.5571	1723	31.5462	9489
	31.5776	1921	31.5667	10562
	31.5981	1827	31.5872	12092
	31.6186	1774	31.6077	13203
	31.6391	1830	31.6282	13404
	31.6596	1792	31.6486	12505
	31.6801	1810	31.6691	11086
	31.7005	1807	31.6896	9922
	31.721	1767	31.7101	8657
	31.7415	1770	31.7306	7410
	31.762	1807	31.751	6357
	31.7825	1817	31.7715	5562
	31.803	1737	31.792	4957
	31.8235	1875	31.8125	4612
	31.844	1802	31.833	4397
	31.8645	1873	31.8535	4649
	31.885	1859	31.874	4419
	31.9055	1844	31.8944	4523
	31.926	1883	31.9149	4712
	31.9464	1811	31.9354	4851
	31.9669	1836	31.9559	5075
	31.9874	1746	31.9764	5431
	32.0079	1823	31.9968	5776
	32.0284	1927	32.0173	6264
	32.0489	1818	32.0378	6539
	32.0694	1805	32.0583	7107
	32.0899	1793	32.0788	7634
	32.1104	1803	32.0993	8030
	32.1309	1831	32.1198	8501
	32.1514	1780	32.1402	8803
	32.1718	1725	32.1607	9110
	32.1923	1794	32.1812	9657
	32.2128	1845	32.2017	9778
	32.2333	1812	32.2222	10637
	32.2538	1712	32.2426	11045
	32.2743	1895	32.2631	11259
	32.2948	1888	32.2836	10804
	32.3153	1839	32.3041	10092
	32.3358	1831	32.3246	9643
	32.3563	1851	32.3451	9113
	32.3768	1792	32.3655	8884
	32.3973	1830	32.386	8596
	32.4177	1852	32.4065	8328
	32.4382	1886	32.427	8298
	32.4587	1807	32.4475	7991
	32.4792	1775	32.468	7759
	32.4997	1818	32.4885	7468
	32.5202	1824	32.5089	7129
	32.5407	1782	32.5294	7045
	32.5612	1901	32.5499	6826
	32.5817	1838	32.5704	6732
	32.6022	1820	32.5909	6423
	32.6227	1816	32.6114	6586
	32.6432	1832	32.6318	6681
	32.6636	1803	32.6523	6871
	32.6841	1867	32.6728	7027
	32.7046	1866	32.6933	7353
	32.7251	1813	32.7138	7615
	32.7456	1873	32.7343	8255
	32.7661	1825	32.7547	8799
	32.7866	1842	32.7752	9492
	32.8071	1863	32.7957	9959
	32.8276	1816	32.8162	10148
	32.8481	1795	32.8367	9882
	32.8686	1825	32.8571	9423
	32.889	1789	32.8776	8731
	32.9096	1798	32.8981	8360
	32.93	1775	32.9186	7603
	32.9505	1822	32.9391	6623
	32.971	1856	32.9596	6000
	32.9915	1814	32.98	5430
	33.012	1830	33.0005	5239
	33.0325	1871	33.021	5053
	33.053	1787	33.0415	4815
	33.0735	1906	33.062	4774
	33.094	1834	33.0825	4616
	33.1145	1883	33.1029	4658
	33.135	1770	33.1234	4726
	33.1554	1874	33.1439	4617
	33.1759	1785	33.1644	4789
	33.1964	1841	33.1849	4639
	33.2169	1732	33.2054	4701
	33.2374	1860	33.2258	4716
	33.2579	1821	33.2463	4607
	33.2784	1840	33.2668	4570
	33.2989	1744	33.2873	4603
	33.3194	1855	33.3078	4700
	33.3399	1821	33.3283	4710
	33.3604	1849	33.3487	4733
	33.3809	1891	33.3692	4792
	33.4013	1837	33.3897	4779
	33.4218	1860	33.4102	4787
	33.4423	1820	33.4307	4925
	33.4628	1907	33.4512	4895
	33.4833	1875	33.4716	4840
	33.5038	1780	33.4921	5070
	33.5243	1777	33.5126	5030
	33.5448	1785	33.5331	5267
	33.5653	1809	33.5536	5492
	33.5858	1826	33.5741	5408
	33.6063	1728	33.5945	5826
	33.6268	1823	33.615	6097
	33.6472	1757	33.6355	6305
	33.6677	1789	33.656	6874
	33.6882	1783	33.6765	6823
	33.7087	1802	33.697	7042
	33.7292	1829	33.7174	7307
	33.7497	1754	33.7379	7467
	33.7702	1760	33.7584	7512
	33.7907	1696	33.7789	7371
	33.8112	1785	33.7994	7856
	33.8317	1705	33.8199	8110
	33.8522	1704	33.8403	8762
	33.8727	1839	33.8608	9805
	33.8931	1821	33.8813	10427
	33.9136	1770	33.9018	11481
	33.9341	1645	33.9223	11620
	33.9546	1804	33.9427	11632
	33.9751	1777	33.9632	10558
	33.9956	1662	33.9837	9762
	34.0161	1775	34.0042	8957
	34.0366	1807	34.0247	8365
	34.0571	1760	34.0452	7627
	34.0776	1763	34.0656	6966
	34.0981	1737	34.0861	6471
	34.1185	1707	34.1066	6353
	34.139	1686	34.1271	6584
	34.1595	1748	34.1476	6832
	34.18	1750	34.1681	7034
	34.2005	1750	34.1885	7319
	34.221	1795	34.209	7880
	34.2415	1756	34.2295	8004
	34.262	1736	34.25	7905
	34.2825	1795	34.2705	7967
	34.303	1778	34.291	7369
	34.3235	1697	34.3115	7184
	34.3439	1765	34.3319	6828
	34.3644	1819	34.3524	6624
	34.3849	1672	34.3729	6451
	34.4054	1755	34.3934	6159
	34.4259	1661	34.4139	6300
	34.4464	1716	34.4344	6542
	34.4669	1700	34.4548	6880
	34.4874	1669	34.4753	7428
	34.5079	1701	34.4958	8488
	34.5284	1715	34.5163	9675
	34.5489	1742	34.5368	10891
	34.5694	1749	34.5573	12344
	34.5898	1679	34.5777	14113
	34.6103	1755	34.5982	15526
	34.6308	1728	34.6187	16849
	34.6513	1746	34.6392	17079
	34.6718	1674	34.6597	16484
	34.6923	1697	34.6801	15553
	34.7128	1766	34.7006	14594
	34.7333	1748	34.7211	13707
	34.7538	1679	34.7416	12748
	34.7743	1643	34.7621	12152
	34.7948	1724	34.7826	11611
	34.8153	1651	34.803	11321
	34.8357	1699	34.8235	11118
	34.8562	1672	34.844	10991
	34.8767	1600	34.8645	10491
	34.8972	1639	34.885	10385
	34.9177	1728	34.9055	10237
	34.9382	1658	34.926	10274
	34.9587	1677	34.9464	10548
	34.9792	1627	34.9669	10857
	34.9997	1692	34.9874	11494
	35.0202	1657	35.0079	12091
	35.0407	1660	35.0284	12086
	35.0611	1610	35.0489	12057
	35.0817	1653	35.0693	11915
	35.1021	1696	35.0898	11990
	35.1226	1618	35.1103	11871
	35.1431	1658	35.1308	11571
	35.1636	1681	35.1513	11091
	35.1841	1626	35.1718	10168
	35.2046	1657	35.1922	9575
	35.2251	1711	35.2127	9003
	35.2456	1688	35.2332	8650
	35.2661	1578	35.2537	8201
	35.2866	1650	35.2742	8089
	35.307	1682	35.2946	8280
	35.3275	1706	35.3151	8546
	35.348	1670	35.3356	9381
	35.3685	1672	35.3561	10337
	35.389	1655	35.3766	11696
	35.4095	1664	35.3971	13571
	35.43	1608	35.4175	15219
	35.4505	1652	35.438	16131
	35.471	1646	35.4585	16163
	35.4915	1531	35.479	15097
	35.512	1603	35.4995	13539
	35.5325	1617	35.52	12351
	35.553	1707	35.5404	11236
	35.5734	1632	35.5609	10148
	35.5939	1602	35.5814	9017
	35.6144	1645	35.6019	8105
	35.6349	1598	35.6224	7844
	35.6554	1555	35.6429	7808
	35.6759	1674	35.6633	7870
	35.6964	1662	35.6838	8089
	35.7169	1551	35.7043	8233
	35.7374	1535	35.7248	7970
	35.7579	1624	35.7453	7570
	35.7784	1616	35.7658	7043
	35.7989	1692	35.7862	6595
	35.8193	1567	35.8067	6228
	35.8398	1566	35.8272	5667
	35.8603	1650	35.8477	5383
	35.8808	1492	35.8682	5041
	35.9013	1588	35.8887	4780
	35.9218	1598	35.9091	4720
	35.9423	1577	35.9296	4758
	35.9628	1548	35.9501	4635
	35.9833	1557	35.9706	4658
	36.0038	1689	35.9911	4708
	36.0243	1608	36.0116	4826
	36.0448	1677	36.032	4933
	36.0652	1619	36.0525	4973
	36.0857	1575	36.073	5370
	36.1062	1558	36.0935	5762
	36.1267	1552	36.114	5789
	36.1472	1603	36.1345	6358
	36.1677	1575	36.1549	6642
	36.1882	1570	36.1754	7117
	36.2087	1608	36.1959	7657
	36.2292	1528	36.2164	8297
	36.2497	1566	36.2369	9110
	36.2702	1552	36.2574	9824
	36.2906	1581	36.2778	10823
	36.3111	1536	36.2983	11606
	36.3316	1569	36.3188	12501
	36.3521	1543	36.3393	12472
	36.3726	1579	36.3598	12057
	36.3931	1532	36.3803	11140
	36.4136	1519	36.4007	10261
	36.4341	1461	36.4212	9402
	36.4546	1526	36.4417	8439
	36.4751	1528	36.4622	7634
	36.4956	1425	36.4827	6929
	36.516	1483	36.5031	6179
	36.5365	1564	36.5236	5826
	36.557	1519	36.5441	5779
	36.5775	1495	36.5646	5745
	36.598	1549	36.5851	5880
	36.6185	1476	36.6056	6010
	36.639	1475	36.626	6235
	36.6595	1503	36.6465	6451
	36.68	1455	36.667	6954
	36.7005	1447	36.6875	7661
	36.721	1439	36.708	8250
	36.7415	1469	36.7285	8697
	36.7619	1423	36.749	9106
	36.7824	1437	36.7694	8958
	36.8029	1408	36.7899	8448
	36.8234	1404	36.8104	7757
	36.8439	1409	36.8309	6978
	36.8644	1422	36.8514	6797
	36.8849	1383	36.8719	6064
	36.9054	1481	36.8923	5411
	36.9259	1410	36.9128	4735
	36.9464	1452	36.9333	4410
	36.9669	1389	36.9538	4065
	36.9874	1407	36.9743	3864
	37.0078	1397	36.9948	3710
	37.0283	1395	37.0152	3704
	37.0488	1412	37.0357	3689
	37.0693	1441	37.0562	3823
	37.0898	1389	37.0767	3854
	37.1103	1348	37.0972	3714
	37.1308	1428	37.1176	3776
	37.1513	1397	37.1381	3830
	37.1718	1374	37.1586	3915
	37.1923	1346	37.1791	3932
	37.2128	1475	37.1996	4119
	37.2333	1408	37.2201	4195
	37.2537	1406	37.2405	4382
	37.2742	1447	37.261	4513
	37.2947	1452	37.2815	4499
	37.3152	1420	37.302	4752
	37.3357	1425	37.3225	4823
	37.3562	1405	37.343	5153
	37.3767	1442	37.3635	5380
	37.3972	1416	37.3839	5551
	37.4177	1409	37.4044	5602
	37.4382	1325	37.4249	5649
	37.4587	1390	37.4454	5538
	37.4791	1375	37.4659	5591
	37.4996	1321	37.4864	5526
	37.5201	1333	37.5068	5534
	37.5406	1378	37.5273	5379
	37.5611	1373	37.5478	5374
	37.5816	1383	37.5683	5275
	37.6021	1392	37.5888	5197
	37.6226	1416	37.6093	4936
	37.6431	1373	37.6297	4667
	37.6636	1417	37.6502	4391
	37.6841	1396	37.6707	4412
	37.7046	1399	37.6912	4212
	37.7251	1389	37.7117	4147
	37.7455	1338	37.7321	4039
	37.766	1392	37.7526	3986
	37.7865	1313	37.7731	4049
	37.807	1369	37.7936	4092
	37.8275	1343	37.8141	4162
	37.848	1366	37.8346	4259
	37.8685	1304	37.855	4327
	37.889	1367	37.8755	4463
	37.9095	1374	37.896	4612
	37.93	1297	37.9165	4640
	37.9505	1339	37.937	4784
	37.971	1246	37.9575	4854
	37.9914	1350	37.9779	4908
	38.0119	1298	37.9984	5097
	38.0324	1341	38.0189	5562
	38.0529	1354	38.0394	5764
	38.0734	1375	38.0599	5869
	38.0939	1252	38.0804	6157
	38.1144	1309	38.1008	6402
	38.1349	1280	38.1213	6600
	38.1554	1315	38.1418	6935
	38.1759	1312	38.1623	7055
	38.1964	1344	38.1828	7161
	38.2169	1384	38.2033	7103
	38.2373	1300	38.2237	7224
	38.2578	1370	38.2442	7070
	38.2783	1302	38.2647	6563
	38.2988	1336	38.2852	5849
	38.3193	1355	38.3057	5610
	38.3398	1272	38.3262	5188
	38.3603	1298	38.3466	4871
	38.3808	1275	38.3671	4352
	38.4013	1324	38.3876	4176
	38.4218	1281	38.4081	3949
	38.4423	1278	38.4286	3796
	38.4627	1296	38.4491	3728
	38.4832	1352	38.4695	3612
	38.5037	1328	38.49	3556
	38.5242	1316	38.5105	3657
	38.5447	1294	38.531	3643
	38.5652	1294	38.5515	3660
	38.5857	1272	38.572	3691
	38.6062	1242	38.5924	3659
	38.6267	1324	38.6129	3806
	38.6472	1342	38.6334	3929
	38.6677	1269	38.6539	3961
	38.6882	1266	38.6744	4062
	38.7086	1300	38.6949	4187
	38.7291	1274	38.7153	4580
	38.7496	1253	38.7358	4657
	38.7701	1257	38.7563	5055
	38.7906	1286	38.7768	5242
	38.8111	1346	38.7973	5546
	38.8316	1307	38.8178	5709
	38.8521	1261	38.8382	5769
	38.8726	1270	38.8587	5629
	38.8931	1271	38.8792	5421
	38.9136	1250	38.8997	5174
	38.934	1273	38.9202	5234
	38.9545	1228	38.9406	5190
	38.975	1256	38.9611	5078
	38.9955	1268	38.9816	5066
	39.016	1209	39.0021	5131
	39.0365	1255	39.0226	5463
	39.057	1224	39.0431	5578
	39.0775	1178	39.0635	5802
	39.098	1267	39.084	6162
	39.1185	1291	39.1045	6588
	39.139	1265	39.125	6827
	39.1595	1286	39.1455	7240
	39.1799	1237	39.166	7570
	39.2004	1250	39.1865	8117
	39.2209	1277	39.2069	8317
	39.2414	1256	39.2274	8212
	39.2619	1249	39.2479	8208
	39.2824	1231	39.2684	7679
	39.3029	1321	39.2889	7294
	39.3234	1286	39.3094	6742
	39.3439	1241	39.3298	6436
	39.3644	1306	39.3503	6006
	39.3849	1283	39.3708	5815
	39.4054	1263	39.3913	5434
	39.4258	1263	39.4118	5260
	39.4463	1196	39.4323	5065
	39.4668	1257	39.4527	5118
	39.4873	1270	39.4732	5307
	39.5078	1183	39.4937	5488
	39.5283	1294	39.5142	5683
	39.5488	1213	39.5347	6131
	39.5693	1210	39.5551	6225
	39.5898	1253	39.5756	6257
	39.6103	1269	39.5961	5921
	39.6308	1270	39.6166	5882
	39.6512	1194	39.6371	5717
	39.6718	1239	39.6576	5761
	39.6922	1238	39.678	5868
	39.7127	1291	39.6985	5507
	39.7332	1233	39.719	5649
	39.7537	1336	39.7395	5883
	39.7742	1274	39.76	5779
	39.7947	1247	39.7805	5923
	39.8152	1287	39.801	6091
	39.8357	1216	39.8214	5912
	39.8562	1238	39.8419	5732
	39.8767	1275	39.8624	5672
	39.8972	1224	39.8829	5572
	39.9176	1264	39.9034	5600
	39.9381	1220	39.9239	5330
	39.9586	1101	39.9443	5507
	39.9791	1202	39.9648	5384
	39.9996	1185	39.9853	5184

## Sheet: Figure 1C
Axis	Chemical Shift
Unit	ppm
Comment
	7.00033	-205.563
	7.00094	-418.594
	7.00155	-703.813
	7.00216	-789.781
	7.00277	-759.125
	7.00338	-611.313
	7.00399	-303.219
	7.0046	18.25
	7.00521	195.938
	7.00582	157.5
	7.00643	86.3125
	7.00704	148.125
	7.00765	464.562
	7.00826	774.594
	7.00887	757.188
	7.00948	407.188
	7.01009	-67.625
	7.0107	-351.031
	7.01131	-360.531
	7.01192	-113.25
	7.01253	263.438
	7.01314	495.188
	7.01375	608.5
	7.01436	648.719
	7.01497	621.062
	7.01557	675.5
	7.01618	430.562
	7.01679	-162.906
	7.0174	-791.438
	7.01801	-1117.22
	7.01862	-960.688
	7.01923	-831.219
	7.01984	-913.688
	7.02045	-699.875
	7.02106	-166.938
	7.02167	165.062
	7.02228	240.875
	7.02289	271.094
	7.0235	249.344
	7.02411	91.625
	7.02472	-68.5313
	7.02533	-69.4375
	7.02594	-16.9688
	7.02655	-267.063
	7.02716	-448.563
	7.02777	-392.094
	7.02838	-256
	7.02899	-154.813
	7.0296	-285.375
	7.03021	-447.5
	7.03082	-232.906
	7.03143	190.125
	7.03204	331.312
	7.03265	265.781
	7.03326	251.344
	7.03387	380.875
	7.03448	684.062
	7.03508	894.375
	7.03569	730.281
	7.0363	536.125
	7.03691	532.719
	7.03752	493.719
	7.03813	416.125
	7.03874	297.594
	7.03935	3.90625
	7.03996	-325.375
	7.04057	-436.719
	7.04118	-353.875
	7.04179	-15.3438
	7.0424	421.969
	7.04301	486.875
	7.04362	455.281
	7.04423	265.719
	7.04484	33.125
	7.04545	23.3125
	7.04606	-4.875
	7.04667	-267.781
	7.04728	-599.781
	7.04789	-576.75
	7.0485	-364.531
	7.04911	-124.969
	7.04972	255.562
	7.05033	545.875
	7.05094	637.531
	7.05155	707.688
	7.05216	1048.78
	7.05277	1350.19
	7.05338	1369.94
	7.05399	1089.78
	7.0546	661.688
	7.05521	431.531
	7.05582	386.156
	7.05643	497.312
	7.05704	624.625
	7.05764	624.938
	7.05825	422.562
	7.05886	95.875
	7.05947	-221.281
	7.06008	-243.188
	7.06069	4.53125
	7.0613	243.094
	7.06191	135.062
	7.06252	-196.781
	7.06313	-317.531
	7.06374	-155.344
	7.06435	9.96875
	7.06496	-55.8438
	7.06557	-7.875
	7.06618	281.938
	7.06679	557.719
	7.0674	626.719
	7.06801	440.094
	7.06862	145.688
	7.06923	-205.281
	7.06984	-379.313
	7.07045	-301.281
	7.07106	-203.313
	7.07167	-159.094
	7.07228	-140.906
	7.07289	-526.469
	7.0735	-1115.75
	7.07411	-1150.56
	7.07472	-900.219
	7.07533	-766.5
	7.07594	-691.625
	7.07655	-676.688
	7.07716	-717.844
	7.07777	-619.344
	7.07838	-437.094
	7.07899	-343.563
	7.0796	-290.75
	7.08021	-397.781
	7.08082	-540.219
	7.08143	-499.375
	7.08203	-492.188
	7.08264	-627.063
	7.08325	-726.281
	7.08386	-596.531
	7.08447	-460.406
	7.08508	-420.813
	7.08569	-296.875
	7.0863	-231.625
	7.08691	-350.344
	7.08752	-432.75
	7.08813	-362.688
	7.08874	-393.719
	7.08935	-424.219
	7.08996	-353.063
	7.09057	-342.406
	7.09118	-476.938
	7.09179	-487.031
	7.0924	-294.125
	7.09301	237.719
	7.09362	530.688
	7.09423	346.875
	7.09484	122.281
	7.09545	33.875
	7.09606	-39.3438
	7.09667	-177.938
	7.09728	-464.125
	7.09789	-803.781
	7.0985	-925.938
	7.09911	-606.219
	7.09972	-279.75
	7.10033	-249.125
	7.10094	-371.281
	7.10154	-301.656
	7.10215	-64.9063
	7.10276	103.688
	7.10337	188
	7.10398	176.844
	7.10459	-24.8125
	7.1052	-242.406
	7.10581	-229.094
	7.10642	49.2812
	7.10703	357.656
	7.10764	601.125
	7.10825	826.938
	7.10886	867.969
	7.10947	590.5
	7.11008	430.531
	7.11069	389.812
	7.1113	239
	7.11191	170.375
	7.11252	158.062
	7.11313	63.5
	7.11374	36.3438
	7.11435	30.4688
	7.11496	47.9688
	7.11557	74.2812
	7.11618	15.8438
	7.11679	32.0312
	7.1174	58.5938
	7.11801	128.062
	7.11862	250.25
	7.11923	205.406
	7.11984	163.875
	7.12045	273.281
	7.12106	99.625
	7.12167	-157.406
	7.12228	-142.094
	7.12289	-55.2813
	7.1235	-70.4375
	7.12411	-84.7813
	7.12472	-28.2188
	7.12533	16.625
	7.12593	93.1875
	7.12654	190.75
	7.12715	266.969
	7.12776	88.4688
	7.12837	-241.125
	7.12898	-463.656
	7.12959	-395.656
	7.1302	-134.313
	7.13081	130.312
	7.13142	283.156
	7.13203	422.094
	7.13264	486.594
	7.13325	615.938
	7.13386	957.469
	7.13447	1225.56
	7.13508	1105.56
	7.13569	753.094
	7.1363	607.875
	7.13691	497.5
	7.13752	308.531
	7.13813	59.0312
	7.13874	-210.5
	7.13935	-157.781
	7.13996	151.312
	7.14057	280.969
	7.14118	262.781
	7.14179	242.906
	7.1424	267.906
	7.14301	172.5
	7.14362	33.25
	7.14423	-101.813
	7.14484	-158.5
	7.14545	-39.9375
	7.14605	109.062
	7.14666	185.875
	7.14727	253.031
	7.14788	352.812
	7.14849	444.781
	7.1491	427.844
	7.14971	232.625
	7.15032	58.9688
	7.15093	16.3438
	7.15154	-97.1563
	7.15215	-247.563
	7.15276	-137.063
	7.15337	24.8438
	7.15398	67.125
	7.15459	182.938
	7.1552	264.219
	7.15581	155.625
	7.15642	-10.0625
	7.15703	-97.5313
	7.15764	-160.281
	7.15825	-250.188
	7.15886	-243.344
	7.15947	-144.219
	7.16008	-52.5
	7.16069	-16.125
	7.1613	-81.4063
	7.16191	-233.375
	7.16252	-218.594
	7.16313	-110.75
	7.16374	-248.156
	7.16435	-386.719
	7.16496	-272.844
	7.16557	-77.625
	7.16618	-10.7188
	7.16679	100.719
	7.1674	308
	7.168	310.719
	7.16861	-104.938
	7.16922	-497.438
	7.16983	-609.563
	7.17044	-504.5
	7.17105	-122.688
	7.17166	128.625
	7.17227	6.96875
	7.17288	-228.781
	7.17349	-390.188
	7.1741	-328.063
	7.17471	-211.75
	7.17532	-93.8125
	7.17593	25.9688
	7.17654	-144.031
	7.17715	-545.063
	7.17776	-927.594
	7.17837	-1152.91
	7.17898	-1260.31
	7.17959	-1144.22
	7.1802	-764
	7.18081	-461.813
	7.18142	-247.5
	7.18203	-47.0938
	7.18264	142.844
	7.18325	215.906
	7.18386	65.2812
	7.18447	-271.438
	7.18508	-465.344
	7.18569	-372.625
	7.1863	-257.469
	7.18691	-241.781
	7.18752	-295.906
	7.18813	-442.688
	7.18874	-283.125
	7.18935	-43.5625
	7.18996	150
	7.19057	82.4062
	7.19118	-4.21875
	7.19179	100.375
	7.19239	121.062
	7.193	193.5
	7.19361	225.719
	7.19422	166.188
	7.19483	314.469
	7.19544	524.188
	7.19605	499.312
	7.19666	442.406
	7.19727	441.312
	7.19788	605.5
	7.19849	705.531
	7.1991	720.562
	7.19971	625.406
	7.20032	644
	7.20093	813.844
	7.20154	645.719
	7.20215	348.969
	7.20276	270.781
	7.20337	374.844
	7.20398	332.719
	7.20459	222.219
	7.2052	178.656
	7.20581	171.25
	7.20642	179.156
	7.20703	83.0312
	7.20764	102.719
	7.20825	235.188
	7.20886	148.062
	7.20947	-119.031
	7.21008	-90.2813
	7.21069	64.0312
	7.2113	178.688
	7.2119	216.781
	7.21251	123.5
	7.21312	302.562
	7.21373	682.031
	7.21434	1035.81
	7.21495	1100.09
	7.21556	1043.88
	7.21617	1229.66
	7.21678	1539.06
	7.21739	1718.22
	7.218	1796.09
	7.21861	1976.34
	7.21922	2244.75
	7.21983	2285.84
	7.22044	1949.59
	7.22105	1159.22
	7.22166	369.031
	7.22227	24.6562
	7.22288	14.5
	7.22349	279.156
	7.2241	346
	7.22471	317.219
	7.22532	523.344
	7.22593	599.812
	7.22654	323.938
	7.22715	110.406
	7.22776	34.5312
	7.22837	-25.3438
	7.22898	89.1875
	7.22959	147.188
	7.2302	198.094
	7.23081	326.188
	7.23142	519.812
	7.23203	564.188
	7.23264	467.969
	7.23325	482.312
	7.23386	383.094
	7.23447	116.75
	7.23508	-44.5
	7.23569	-175.125
	7.23629	-268.406
	7.2369	-202.406
	7.23751	-248.063
	7.23812	-520.031
	7.23873	-668.063
	7.23934	-661.844
	7.23995	-400.344
	7.24056	-18.5313
	7.24117	103.125
	7.24178	-51.625
	7.24239	-174.438
	7.243	-107.531
	7.24361	136.188
	7.24422	502.438
	7.24483	768.656
	7.24544	625.688
	7.24605	510.906
	7.24666	701.531
	7.24727	980.844
	7.24788	1130.06
	7.24849	960.406
	7.2491	707.312
	7.24971	577.438
	7.25032	624.812
	7.25093	586.688
	7.25154	382.094
	7.25215	407.906
	7.25276	524.5
	7.25337	683.812
	7.25398	901.75
	7.25459	1063.56
	7.2552	920.906
	7.25581	504
	7.25641	235.906
	7.25702	121.031
	7.25763	127.531
	7.25824	25.9375
	7.25885	-84.1875
	7.25946	130.875
	7.26007	526.688
	7.26068	667.844
	7.26129	481.312
	7.2619	439
	7.26251	593.5
	7.26312	834.875
	7.26373	980.062
	7.26434	920
	7.26495	845.938
	7.26556	931.062
	7.26617	834.219
	7.26678	634.625
	7.26739	360.938
	7.268	237.562
	7.26861	251.812
	7.26922	162.375
	7.26983	38.25
	7.27044	27.25
	7.27105	91.1562
	7.27166	81.125
	7.27227	-117.531
	7.27288	-232.031
	7.27349	-71.3125
	7.2741	100.312
	7.27471	-149.844
	7.27532	-473.469
	7.27593	-488.281
	7.27654	-344.594
	7.27715	-33.25
	7.27776	289.031
	7.27836	533.656
	7.27897	657.688
	7.27958	589.469
	7.28019	454.594
	7.2808	416.469
	7.28141	204.844
	7.28202	-286.594
	7.28263	-625.094
	7.28324	-682.125
	7.28385	-562.156
	7.28446	-601.625
	7.28507	-776.844
	7.28568	-617.531
	7.28629	-260.281
	7.2869	-61.0313
	7.28751	-64.125
	7.28812	-121.281
	7.28873	-9.3125
	7.28934	409
	7.28995	564.719
	7.29056	382.531
	7.29117	328.938
	7.29178	645.812
	7.29239	908.906
	7.293	816.688
	7.29361	663.125
	7.29422	891.469
	7.29483	1346.03
	7.29544	1488.56
	7.29605	1358.69
	7.29666	1244.38
	7.29727	1107.66
	7.29788	1123.56
	7.29849	1484.38
	7.2991	2041.5
	7.29971	2540.94
	7.30032	2895.16
	7.30093	3193.62
	7.30154	3365.59
	7.30215	3721.09
	7.30275	4245.59
	7.30336	4726.97
	7.30397	5250
	7.30458	5919.47
	7.30519	6674.59
	7.3058	7442.84
	7.30641	8444.38
	7.30702	9926.12
	7.30763	11986.2
	7.30824	14731.2
	7.30885	18485.5
	7.30946	23812.7
	7.31007	31702.5
	7.31068	43689.3
	7.31129	60704.1
	7.3119	80021.6
	7.31251	91809.5
	7.31312	93104.2
	7.31373	96407.9
	7.31434	109539
	7.31495	125580
	7.31556	133277
	7.31617	129515
	7.31678	115816
	7.31739	102826
	7.318	99214.2
	7.31861	99376.7
	7.31922	89356.6
	7.31983	69546.5
	7.32044	51137.8
	7.32105	37994.8
	7.32166	29255.6
	7.32226	23309.5
	7.32287	19262.5
	7.32348	16322.7
	7.32409	14059.8
	7.3247	12645.9
	7.32531	11923.5
	7.32592	11561.2
	7.32653	11371.8
	7.32714	11555.2
	7.32775	12301.8
	7.32836	13592.5
	7.32897	15591.6
	7.32958	17702.8
	7.33019	19277.8
	7.3308	20754.8
	7.33141	21683.9
	7.33202	21214.9
	7.33263	19725.5
	7.33324	17961.5
	7.33385	16077.2
	7.33446	13811
	7.33507	11631
	7.33568	9908.78
	7.33629	9041.12
	7.3369	8764.25
	7.33751	8543.59
	7.33812	7935.97
	7.33873	7095
	7.33934	6282.19
	7.33995	5628.88
	7.34056	4915.31
	7.34117	4327.03
	7.34178	4178.25
	7.34239	4232.38
	7.343	4418.78
	7.34361	5019.56
	7.34422	6036
	7.34483	7501
	7.34544	9165.81
	7.34605	10472.8
	7.34665	11050.2
	7.34726	11016.2
	7.34787	10772.6
	7.34848	9970.38
	7.34909	8697.34
	7.3497	7171.06
	7.35031	5822.56
	7.35092	4750.94
	7.35153	3851.84
	7.35214	3230.44
	7.35275	2777.59
	7.35336	2391.47
	7.35397	2022.22
	7.35458	1642.84
	7.35519	1352.19
	7.3558	1218.06
	7.35641	1055.28
	7.35702	792.875
	7.35763	777.25
	7.35824	973.844
	7.35885	1193.03
	7.35946	1292.56
	7.36007	1025.75
	7.36068	610.438
	7.36129	292.25
	7.3619	212.031
	7.36251	506.188
	7.36312	882.656
	7.36373	1058.91
	7.36434	1140.5
	7.36495	1225.47
	7.36556	1297.5
	7.36617	1409.88
	7.36677	1270.53
	7.36738	1018.84
	7.36799	937.094
	7.3686	772.875
	7.36921	450.844
	7.36982	129.125
	7.37043	18.0938
	7.37104	147.688
	7.37165	380.625
	7.37226	427.281
	7.37287	310.094
	7.37348	297.688
	7.37409	269
	7.3747	253.969
	7.37531	157.375
	7.37592	158.688
	7.37653	290.344
	7.37714	491.375
	7.37775	656.469
	7.37836	679.531
	7.37897	761.938
	7.37958	740.188
	7.38019	555.906
	7.3808	575.062
	7.38141	710.875
	7.38202	774.344
	7.38263	760.656
	7.38324	760.938
	7.38385	809.156
	7.38446	811.5
	7.38507	825.75
	7.38568	787.25
	7.38629	631.938
	7.3869	525.125
	7.38751	489.188
	7.38812	676.188
	7.38872	800.312
	7.38933	583.531
	7.38994	216.25
	7.39055	-102.406
	7.39116	-35.875
	7.39177	446.938
	7.39238	808.969
	7.39299	1004.22
	7.3936	1074.22
	7.39421	1117.59
	7.39482	1186.22
	7.39543	1117.25
	7.39604	963.594
	7.39665	760.562
	7.39726	730.844
	7.39787	700.562
	7.39848	626.469
	7.39909	707.812
	7.3997	843.438
	7.40031	811.656
	7.40092	590.938
	7.40153	389.562
	7.40214	252.188
	7.40275	121.062
	7.40336	61.8438
	7.40397	243.469
	7.40458	480.062
	7.40519	471.656
	7.4058	421.25
	7.40641	481.938
	7.40702	646.844
	7.40763	633.906
	7.40824	263.562
	7.40885	-104.188
	7.40946	-55.8125
	7.41007	157.031
	7.41068	230.656
	7.41129	89.5938
	7.4119	-297.219
	7.41251	-569.563
	7.41311	-427.531
	7.41372	-233.094
	7.41433	-257.813
	7.41494	-345.281
	7.41555	-82.6875
	7.41616	193.656
	7.41677	407.781
	7.41738	729.219
	7.41799	910.656
	7.4186	890
	7.41921	806.375
	7.41982	583.531
	7.42043	335.438
	7.42104	313.875
	7.42165	469.562
	7.42226	476.156
	7.42287	183.562
	7.42348	10.125
	7.42409	5.15625
	7.4247	7.71875
	7.42531	96.375
	7.42592	193
	7.42653	278.844
	7.42714	242.562
	7.42775	-66.4688
	7.42836	-501.031
	7.42897	-983.375
	7.42958	-1366.25
	7.43019	-1399.91
	7.4308	-1075.44
	7.43141	-688.281
	7.43202	-584.281
	7.43262	-521.188
	7.43323	-373.094
	7.43384	-246.688
	7.43445	-139.688
	7.43506	-275.75
	7.43567	-580.688
	7.43628	-845.906
	7.43689	-1059.28
	7.4375	-1185.28
	7.43811	-1298.34
	7.43872	-1255.59
	7.43933	-1095
	7.43994	-979
	7.44055	-1147.72
	7.44116	-1442.16
	7.44177	-1707
	7.44238	-1697.06
	7.44299	-1399.19
	7.4436	-924.094
	7.44421	-588.406
	7.44482	-630.344
	7.44543	-882.844
	7.44604	-1117.41
	7.44665	-1187.78
	7.44726	-1182.06
	7.44787	-1304.47
	7.44848	-1596.09
	7.44909	-1799.81
	7.4497	-1779.44
	7.45031	-1664.34
	7.45092	-1417.91
	7.45153	-1527.97
	7.45214	-2035.03
	7.45275	-2395.56
	7.45336	-2306.97
	7.45397	-2084.31
	7.45458	-2052
	7.45519	-2251.13
	7.4558	-2487.5
	7.45641	-2590.91
	7.45701	-2596.06
	7.45762	-2497.94
	7.45823	-2631.31
	7.45884	-2997.53
	7.45945	-3116.81
	7.46006	-3183.19
	7.46067	-3270.78
	7.46128	-3345.16
	7.46189	-3377.09
	7.4625	-3307.34
	7.46311	-3339.69
	7.46372	-3374.56
	7.46433	-3464.41
	7.46494	-3762.06
	7.46555	-3897.72
	7.46616	-3931.94
	7.46677	-3928.41
	7.46738	-4050.16
	7.46799	-4423.69
	7.4686	-5017.94
	7.46921	-5509.25
	7.46982	-5761.38
	7.47043	-5646.69
	7.47104	-5344.94
	7.47165	-5284.06
	7.47226	-5508.03
	7.47287	-5553.69
	7.47348	-5247.72
	7.47409	-4638.94
	7.4747	-3966.47
	7.47531	-3228.03
	7.47592	-2459.94
	7.47653	-1851.91
	7.47713	-2825.13
	7.47774	-7882
	7.47835	-15414.9
	7.47896	-19499.7
	7.47957	-19662.9
	7.48018	-19918
	7.48079	-26119.9
	7.4814	-38843.3
	7.48201	-51544
	7.48262	-61449.2
	7.48323	-70800.1
	7.48384	-81496.1
	7.48445	-94863.2
	7.48506	-111776
	7.48567	-132662
	7.48628	-151340
	7.48689	-145093
	7.4875	-80063.8
	7.48811	19758.9
	7.48872	85874.5
	7.48933	106437
	7.48994	105428
	7.49055	98185.4
	7.49116	89416.1
	7.49177	79903.4
	7.49238	70149.8
	7.49299	60502.5
	7.4936	52074.4
	7.49421	46861.3
	7.49482	46055.2
	7.49543	47168.3
	7.49604	47858.3
	7.49665	47853
	7.49726	46954.4
	7.49787	44636.3
	7.49848	41589.3
	7.49909	42041.5
	7.4997	52941.2
	7.5003	73376.4
	7.50091	94308.2
	7.50152	110869
	7.50213	124671
	7.50274	139125
	7.50335	156692
	7.50396	177722
	7.50457	201282
	7.50518	218862
	7.50579	202333
	7.5064	122118
	7.50701	18373.7
	7.50762	-42624.6
	7.50823	-59633.2
	7.50884	-57713.4
	7.50945	-51159.8
	7.51006	-43384.2
	7.51067	-34516.2
	7.51128	-24361.6
	7.51189	-12767.1
	7.5125	485.938
	7.51311	12432.3
	7.51372	16700.2
	7.51433	16449.5
	7.51494	19148.7
	7.51555	24201.6
	7.51616	24825
	7.51677	20857.4
	7.51738	16786.2
	7.51799	10726.9
	7.5186	-1212.44
	7.51921	-15086.8
	7.51982	-25373.5
	7.52043	-31132.8
	7.52104	-27816.4
	7.52165	-18479.8
	7.52226	-12133.2
	7.52287	-9574.69
	7.52347	-8384.38
	7.52408	-8117.22
	7.52469	-8497.09
	7.5253	-9016.59
	7.52591	-9303.5
	7.52652	-9771.97
	7.52713	-10897.7
	7.52774	-11531.5
	7.52835	-11178.2
	7.52896	-10625
	7.52957	-10296.3
	7.53018	-9678.22
	7.53079	-8517.25
	7.5314	-7652.47
	7.53201	-7275.41
	7.53262	-6983.53
	7.53323	-6364.06
	7.53384	-5508.59
	7.53445	-4983.97
	7.53506	-4929.41
	7.53567	-5084.94
	7.53628	-4980.88
	7.53689	-4695.41
	7.5375	-4469.34
	7.53811	-4124.59
	7.53872	-3753.22
	7.53933	-3614.25
	7.53994	-3638.63
	7.54055	-3459.66
	7.54116	-3300.25
	7.54177	-3376.56
	7.54238	-3477.56
	7.54298	-3481.41
	7.54359	-3665.53
	7.5442	-3885.03
	7.54481	-4070
	7.54542	-4210.03
	7.54603	-3997.75
	7.54664	-3415.03
	7.54725	-2918.97
	7.54786	-2709.69
	7.54847	-2512.91
	7.54908	-2161.75
	7.54969	-1857.72
	7.5503	-1547.22
	7.55091	-1487.72
	7.55152	-1674.59
	7.55213	-1780.38
	7.55274	-1859.44
	7.55335	-2071.31
	7.55396	-2460.28
	7.55457	-2691.88
	7.55518	-2602.5
	7.55579	-2415.94
	7.5564	-2284.28
	7.55701	-2080.16
	7.55762	-1774.69
	7.55823	-1470.81
	7.55884	-1280.09
	7.55945	-1201.91
	7.56006	-846.438
	7.56067	-478.938
	7.56128	-542.938
	7.56189	-995.031
	7.5625	-1283.31
	7.56311	-1198.22
	7.56372	-1278.94
	7.56433	-1304
	7.56494	-1162.5
	7.56555	-1153.41
	7.56616	-1178.06
	7.56677	-937.125
	7.56737	-945.969
	7.56798	-1183.34
	7.56859	-1370.53
	7.5692	-1570.72
	7.56981	-1528.72
	7.57042	-1233.69
	7.57103	-960.063
	7.57164	-905.313
	7.57225	-1007.06
	7.57286	-877.594
	7.57347	-628.281
	7.57408	-649.531
	7.57469	-819.094
	7.5753	-1012.41
	7.57591	-1231.94
	7.57652	-1407.41
	7.57713	-1322.28
	7.57774	-899.688
	7.57835	-513.969
	7.57896	-460.219
	7.57957	-359.625
	7.58018	-244.75
	7.58079	-230.281
	7.5814	-248.125
	7.58201	-476.313
	7.58262	-785
	7.58323	-815.938
	7.58384	-810.156
	7.58445	-892.344
	7.58506	-883.281
	7.58567	-674.75
	7.58628	-418.438
	7.58689	-413.125
	7.58749	-495.281
	7.5881	-345.156
	7.58871	-14.0938
	7.58932	215.5
	7.58993	373.375
	7.59054	423.406
	7.59115	284.562
	7.59176	147.375
	7.59237	284.906
	7.59298	347.656
	7.59359	268.219
	7.5942	253.844
	7.59481	346.094
	7.59542	268.906
	7.59603	-26.3125
	7.59664	-211.281
	7.59725	-50.8438
	7.59786	273.312
	7.59847	494.406
	7.59908	978.562
	7.59969	1557.53
	7.6003	1914.66
	7.60091	2006.22
	7.60152	2082.47
	7.60213	1952.88
	7.60274	1528.06
	7.60335	1157.12
	7.60396	1021.94
	7.60457	920.312
	7.60518	773.375
	7.60579	808.469
	7.6064	776.25
	7.60701	945.75
	7.60762	1376.75
	7.60823	1618.38
	7.60884	1797.97
	7.60945	1826.44
	7.61006	1724.69
	7.61067	1834.19
	7.61128	1959.03
	7.61188	1720.47
	7.61249	1069.56
	7.6131	413.594
	7.61371	260.438
	7.61432	564.781
	7.61493	751.25
	7.61554	715.375
	7.61615	701.188
	7.61676	963.5
	7.61737	1136.38
	7.61798	952.375
	7.61859	844.781
	7.6192	831.906
	7.61981	926.5
	7.62042	953.031
	7.62103	862.906
	7.62164	725.438
	7.62225	545.406
	7.62286	516.281
	7.62347	557.438
	7.62408	517.156
	7.62469	272.844
	7.6253	98.4062
	7.62591	187.5
	7.62652	458.875
	7.62713	727.094
	7.62774	842.125
	7.62835	719.406
	7.62896	672.562
	7.62957	927.625
	7.63018	1243.38
	7.63079	1226.78
	7.6314	883.312
	7.63201	485.125
	7.63262	324.781
	7.63323	378.281
	7.63383	490.938
	7.63444	562.438
	7.63505	697.656
	7.63566	804.469
	7.63627	761.531
	7.63688	833.531
	7.63749	1074.31
	7.6381	1317.28
	7.63871	1396.09
	7.63932	1425.81
	7.63993	1439.41
	7.64054	1368.62
	7.64115	1061.91
	7.64176	851.906
	7.64237	866
	7.64298	935.938
	7.64359	817.594
	7.6442	539.594
	7.64481	186.469
	7.64542	48.6875
	7.64603	278.344
	7.64664	425.969
	7.64725	423.375
	7.64786	295.75
	7.64847	158.75
	7.64908	12.5938
	7.64969	48.875
	7.6503	443.406
	7.65091	678.812
	7.65152	792.75
	7.65213	1306.53
	7.65274	1739.03
	7.65335	1656.41
	7.65395	1344.16
	7.65456	1035.16
	7.65517	820.125
	7.65578	752.75
	7.65639	1035.16
	7.657	1429.69
	7.65761	1494.25
	7.65822	1346.91
	7.65883	1287.84
	7.65944	1275.84
	7.66005	1317.62
	7.66066	1434.16
	7.66127	1592.94
	7.66188	1572.88
	7.66249	1437.19
	7.6631	1269.06
	7.66371	1375
	7.66432	1772.59
	7.66493	1967.06
	7.66554	1855.78
	7.66615	1874.62
	7.66676	1990.72
	7.66737	1828.47
	7.66798	1849.97
	7.66859	2058.72
	7.6692	2160.97
	7.66981	2272.47
	7.67042	2371.69
	7.67103	2373.41
	7.67164	2449.91
	7.67225	2854.94
	7.67286	3427.84
	7.67347	3774.5
	7.67408	4028.22
	7.67469	4547.12
	7.6753	5351.28
	7.67591	6415.25
	7.67652	7416.69
	7.67713	8165.16
	7.67773	8993.09
	7.67834	9815
	7.67895	10538
	7.67956	11076
	7.68017	11286.2
	7.68078	11322.6
	7.68139	11181.8
	7.682	11011.6
	7.68261	10846.8
	7.68322	10478.8
	7.68383	9660.78
	7.68444	8790.47
	7.68505	8283.69
	7.68566	7910.59
	7.68627	7584
	7.68688	7352.59
	7.68749	6994
	7.6881	6434.72
	7.68871	5997.62
	7.68932	5760.09
	7.68993	5574.03
	7.69054	5463.38
	7.69115	5521.12
	7.69176	5611.56
	7.69237	5586.78
	7.69298	5370.38
	7.69359	4985.66
	7.6942	4694.28
	7.69481	4594.69
	7.69542	4520.72
	7.69603	4379.5
	7.69664	4379.62
	7.69725	4475
	7.69785	4496.53
	7.69846	4437.62
	7.69907	4153.97
	7.69968	3866.88
	7.70029	3911.41
	7.7009	4298.97
	7.70151	4819.41
	7.70212	5217.81
	7.70273	5351.25
	7.70334	5191
	7.70395	4687.59
	7.70456	4228.84
	7.70517	3965.47
	7.70578	3823.06
	7.70639	3867.88
	7.707	4183.75
	7.70761	4520
	7.70822	4570.16
	7.70883	4513.03
	7.70944	4341.78
	7.71005	4051.09
	7.71066	3943.69
	7.71127	4002.12
	7.71188	4175.66
	7.71249	4416.81
	7.7131	4623.56
	7.71371	4586.09
	7.71432	4373.78
	7.71493	4047.84
	7.71554	3810.38
	7.71615	3644.62
	7.71676	3323.44
	7.71737	2695.56
	7.71798	2070.22
	7.71859	1820.09
	7.7192	2131.47
	7.71981	2828.41
	7.72042	3417.19
	7.72103	3785.34
	7.72164	4093.34
	7.72224	4770.66
	7.72285	5697.44
	7.72346	6384.44
	7.72407	6499.84
	7.72468	6326.91
	7.72529	6371.19
	7.7259	6617.31
	7.72651	6742.75
	7.72712	6816.25
	7.72773	6917.25
	7.72834	7088.47
	7.72895	7317.03
	7.72956	7461.31
	7.73017	7802.44
	7.73078	8092.53
	7.73139	8089.19
	7.732	8005.81
	7.73261	8251.59
	7.73322	8556.16
	7.73383	8536.75
	7.73444	8492.16
	7.73505	8567.19
	7.73566	8685.97
	7.73627	8860.12
	7.73688	9197.69
	7.73749	9570.88
	7.7381	9800.09
	7.73871	10026.2
	7.73932	10338.5
	7.73993	10609
	7.74054	10993
	7.74115	11262.3
	7.74176	11319
	7.74237	11522.6
	7.74298	11818.4
	7.74359	12170.6
	7.74419	12577
	7.7448	13121.5
	7.74541	13972.6
	7.74602	14721.7
	7.74663	15224.1
	7.74724	15565.6
	7.74785	15856.3
	7.74846	16423.4
	7.74907	16875
	7.74968	16991.8
	7.75029	17371
	7.7509	18222.5
	7.75151	19248.8
	7.75212	20553.1
	7.75273	22155.7
	7.75334	23901.8
	7.75395	25575.8
	7.75456	27145.1
	7.75517	28610.6
	7.75578	29492.1
	7.75639	29005.2
	7.757	25763.8
	7.75761	18200.1
	7.75822	10274.4
	7.75883	8984.81
	7.75944	10262.2
	7.76005	8140.59
	7.76066	6093.38
	7.76127	14958.8
	7.76188	32004.2
	7.76249	48725.7
	7.7631	64026.7
	7.76371	79406.7
	7.76431	96694.4
	7.76492	117217
	7.76553	142064
	7.76614	164717
	7.76675	160616
	7.76736	77883.3
	7.76797	-65321.6
	7.76858	-151674
	7.76919	-167200
	7.7698	-157952
	7.77041	-144311
	7.77102	-132254
	7.77163	-122242
	7.77224	-116469
	7.77285	-118539
	7.77346	-125946
	7.77407	-112431
	7.77468	-75303.5
	7.77529	-47134.5
	7.7759	-35701.5
	7.77651	-31478.1
	7.77712	-28465.6
	7.77773	-24290.5
	7.77834	-18953.8
	7.77895	-16686
	7.77956	-27071.9
	7.78017	-50286.5
	7.78078	-65088.8
	7.78139	-69775.4
	7.782	-74253
	7.78261	-78452.3
	7.78322	-82740.2
	7.78383	-85493.8
	7.78444	-84072.6
	7.78505	-71464.7
	7.78566	-31830.7
	7.78627	58609.4
	7.78688	159345
	7.78749	190357
	7.78809	169314
	7.7887	139868
	7.78931	116148
	7.78992	98794.2
	7.79053	85604.5
	7.79114	75091.8
	7.79175	65036.5
	7.79236	51844.2
	7.79297	33586.7
	7.79358	19160.4
	7.79419	16794.3
	7.7948	19094.8
	7.79541	18528
	7.79602	10911.8
	7.79663	1309.59
	7.79724	-2639.13
	7.79785	-2694.84
	7.79846	-2114.94
	7.79907	-1713.19
	7.79968	-1609.66
	7.80029	-1516.53
	7.8009	-1301.34
	7.80151	-824
	7.80212	-579.875
	7.80273	-524.781
	7.80334	-367.313
	7.80395	-118.188
	7.80456	-21.7188
	7.80517	72.125
	7.80578	-117
	7.80639	-226.625
	7.807	-188.969
	7.80761	-241.844
	7.80821	-273.938
	7.80882	-165.25
	7.80943	-334.875
	7.81004	-641.094
	7.81065	-649.719
	7.81126	-362.469
	7.81187	-285.125
	7.81248	-168.844
	7.81309	-16.9063
	7.8137	-152.156
	7.81431	-517.156
	7.81492	-933.219
	7.81553	-1109.72
	7.81614	-955.844
	7.81675	-821.25
	7.81736	-688.063
	7.81797	-654.313
	7.81858	-575.938
	7.81919	-723.5
	7.8198	-1115.06
	7.82041	-1464.66
	7.82102	-1453.16
	7.82163	-1117.47
	7.82224	-925.719
	7.82285	-761.969
	7.82346	-508.844
	7.82407	-398
	7.82468	-610.813
	7.82529	-792.938
	7.8259	-835.094
	7.82651	-876.188
	7.82712	-943.156
	7.82773	-1013.47
	7.82834	-935.875
	7.82895	-752.219
	7.82956	-667.031
	7.83017	-878.625
	7.83078	-1155.16
	7.83139	-1148.06
	7.832	-927.25
	7.8326	-755.406
	7.83321	-681.281
	7.83382	-607.469
	7.83443	-653.594
	7.83504	-901.406
	7.83565	-1362.13
	7.83626	-1575.66
	7.83687	-1641.03
	7.83748	-1972.03
	7.83809	-2282.16
	7.8387	-2097.19
	7.83931	-1625.16
	7.83992	-1297.97
	7.84053	-1096.03
	7.84114	-1027.25
	7.84175	-939.594
	7.84236	-756.656
	7.84297	-701
	7.84358	-790
	7.84419	-1010.5
	7.8448	-1224.59
	7.84541	-1416.13
	7.84602	-1554.41
	7.84663	-1562.56
	7.84724	-1558.28
	7.84785	-1454
	7.84846	-1280.56
	7.84907	-1227.13
	7.84968	-1067.41
	7.85029	-1034.03
	7.8509	-1191.28
	7.85151	-1266.13
	7.85212	-1215.38
	7.85273	-1210.44
	7.85334	-1164.44
	7.85395	-1143.84
	7.85455	-1036.19
	7.85516	-1010.16
	7.85577	-1106.81
	7.85638	-1333.03
	7.85699	-1490.84
	7.8576	-1419.72
	7.85821	-1170.03
	7.85882	-883.125
	7.85943	-820.938
	7.86004	-820.469
	7.86065	-806.781
	7.86126	-860.281
	7.86187	-751.219
	7.86248	-697.094
	7.86309	-713.969
	7.8637	-618.563
	7.86431	-609.75
	7.86492	-686.938
	7.86553	-893.375
	7.86614	-1224.56
	7.86675	-1305.81
	7.86736	-1234.66
	7.86797	-1196.22
	7.86858	-1201.22
	7.86919	-1322.28
	7.8698	-1392.81
	7.87041	-1351.72
	7.87102	-1141.22
	7.87163	-797.875
	7.87224	-705
	7.87285	-634.656
	7.87346	-627.344
	7.87407	-858.656
	7.87467	-1135.22
	7.87528	-1374.88
	7.87589	-1452.97
	7.8765	-1572.16
	7.87711	-1783.59
	7.87772	-2105.25
	7.87833	-2332.94
	7.87894	-2362.63
	7.87955	-2276.03
	7.88016	-2129.5
	7.88077	-1966.47
	7.88138	-1664.03
	7.88199	-1193.41
	7.8826	-830.531
	7.88321	-780.438
	7.88382	-725.313
	7.88443	-625.156
	7.88504	-663.5
	7.88565	-926.125
	7.88626	-1240.38
	7.88687	-1480.5
	7.88748	-1565.16
	7.88809	-1610.63
	7.8887	-1761.75
	7.88931	-1888.06
	7.88992	-1820.44
	7.89053	-1610.94
	7.89114	-1542.13
	7.89175	-1690.91
	7.89236	-1790.78
	7.89297	-1700.09
	7.89358	-1595.81
	7.89419	-1668.78
	7.8948	-1804.41
	7.89541	-1849.09
	7.89602	-1859.53
	7.89663	-1936
	7.89724	-1936.13
	7.89785	-2041.59
	7.89846	-2097.94
	7.89906	-1908.44
	7.89967	-1674.78
	7.90028	-1345.34
	7.90089	-915.281
	7.9015	-711.25
	7.90211	-602.313
	7.90272	-501.125
	7.90333	-558.719
	7.90394	-797.938
	7.90455	-1039.44
	7.90516	-1141.88
	7.90577	-1003.19
	7.90638	-638.438
	7.90699	-252.344
	7.9076	-20.6875
	7.90821	123.031
	7.90882	388.531
	7.90943	555.281
	7.91004	368.906
	7.91065	68.4688
	7.91126	-220.844
	7.91187	-387.281
	7.91248	-572.938
	7.91309	-653.75
	7.9137	-614.75
	7.91431	-663.719
	7.91492	-903.375
	7.91553	-1239.84
	7.91614	-1409.97
	7.91675	-1286.31
	7.91736	-1177.03
	7.91797	-931.156
	7.91857	-621.938
	7.91918	-468.281
	7.91979	-515.375
	7.9204	-811.406
	7.92101	-927.281
	7.92162	-721.375
	7.92223	-550.281
	7.92284	-532.5
	7.92345	-464.781
	7.92406	-151.563
	7.92467	355.688
	7.92528	924.344
	7.92589	1504.91
	7.9265	1885.22
	7.92711	1832.12
	7.92772	1612.97
	7.92833	1699.19
	7.92894	2025.44
	7.92955	2324.25
	7.93016	2806.44
	7.93077	3663
	7.93138	5090.31
	7.93199	7271.75
	7.9326	9745.53
	7.93321	11999.1
	7.93382	13770.5
	7.93443	14750.5
	7.93504	14771
	7.93565	13788.2
	7.93626	12480.1
	7.93687	11311.6
	7.93748	10658.6
	7.93809	11108.2
	7.9387	12396.4
	7.93931	13541.2
	7.93992	13917.8
	7.94053	13779.2
	7.94114	14158.5
	7.94175	15458.9
	7.94236	16753.6
	7.94296	16813.1
	7.94357	15055.7
	7.94418	12587
	7.94479	10557.4
	7.9454	9240.38
	7.94601	8538.41
	7.94662	8217.5
	7.94723	8233.5
	7.94784	9054.56
	7.94845	10744.2
	7.94906	12685.4
	7.94967	13882.3
	7.95028	14398.3
	7.95089	14796.6
	7.9515	15732.6
	7.95211	16693.7
	7.95272	16461.8
	7.95333	15209.4
	7.95394	13434.6
	7.95455	11140.9
	7.95516	8770.44
	7.95577	6846.81
	7.95638	5401.5
	7.95699	4241.38
	7.9576	3410.16
	7.95821	3127.56
	7.95882	3024.81
	7.95943	2812.91
	7.96004	2444.62
	7.96065	1932.34
	7.96126	1366.25
	7.96187	971.625
	7.96248	797.844
	7.96309	507.531
	7.9637	141.281
	7.96431	-258.656
	7.96491	-539.813
	7.96552	-316.5
	7.96613	0.59375
	7.96674	2.25
	7.96735	-66.8438
	7.96796	-148.313
	7.96857	-181.344
	7.96918	-61.5938
	7.96979	-1.03125
	7.9704	-172.219
	7.97101	-404.969
	7.97162	-460.438
	7.97223	-424.844
	7.97284	-647.094
	7.97345	-936.594
	7.97406	-1184.94
	7.97467	-1126.25
	7.97528	-826.375
	7.97589	-465.875
	7.9765	-105.406
	7.97711	27.125
	7.97772	-4.21875
	7.97833	-46.625
	7.97894	-44.8438
	7.97955	-144.719
	7.98016	-185.031
	7.98077	-29.375
	7.98138	67.0938
	7.98199	151.562
	7.9826	215.875
	7.98321	63.0625
	7.98382	-64.375
	7.98443	-212.969
	7.98503	-296.063
	7.98564	-211.063
	7.98625	-79.4063
	7.98686	7.3125
	7.98747	-154.688
	7.98808	-374.656
	7.98869	-418.5
	7.9893	-270.75
	7.98991	-176.375
	7.99052	-154.75
	7.99113	-170.625
	7.99174	-199.156
	7.99235	-214.844
	7.99296	-265.906
	7.99357	-351.375
	7.99418	-281.219
	7.99479	-93.375
	7.9954	14.0312
	7.99601	73.8438
	7.99662	155.531
	7.99723	107.469
	7.99784	-24.7813
	7.99845	-23.4063
	7.99906	86.4062
	7.99967	20.1562
	8.00028	-38.375
	8.00089	-165.75
	8.0015	-410.656
	8.00211	-673.063
	8.00272	-613
	8.00333	-321.563
	8.00394	-96.0625
	8.00455	143.969
	8.00516	321.281
	8.00577	551.625
	8.00638	592.781
	8.00699	360
	8.0076	173
	8.00821	32.0312
	8.00882	-133.938
	8.00942	-298.344
	8.01003	-538.313
	8.01064	-733.219
	8.01125	-912.281
	8.01186	-1121.38
	8.01247	-1108
	8.01308	-945.219
	8.01369	-808.531
	8.0143	-712.063
	8.01491	-666.781
	8.01552	-823.313
	8.01613	-1041.53
	8.01674	-1195.72
	8.01735	-1356.91
	8.01796	-1400.59
	8.01857	-1257.22
	8.01918	-1121.63
	8.01979	-1063.34
	8.0204	-1051.41
	8.02101	-988.969
	8.02162	-837.344
	8.02223	-588.75
	8.02284	-530.281
	8.02345	-628.219
	8.02406	-670.406
	8.02467	-879.719
	8.02528	-953
	8.02589	-782.375
	8.0265	-812.625
	8.02711	-870.781
	8.02772	-808.063
	8.02833	-782.5
	8.02894	-692.563
	8.02955	-387.875
	8.03016	-54.5313
	8.03077	173.344
	8.03137	173.844
	8.03198	155.031
	8.03259	127.875
	8.0332	-58
	8.03381	-73.1563
	8.03442	99.375
	8.03503	316.344
	8.03564	404.969
	8.03625	372.438
	8.03686	217.719
	8.03747	50.1562
	8.03808	-78.75
	8.03869	-187.219
	8.0393	-180.313
	8.03991	-126.094
	8.04052	-26.375
	8.04113	66.4062
	8.04174	129.094
	8.04235	29.1562
	8.04296	-11.9688
	8.04357	-200.5
	8.04418	-196
	8.04479	37.0312
	8.0454	137.438
	8.04601	-73.125
	8.04662	-231.5
	8.04723	-144.594
	8.04784	-18.6563
	8.04845	-124.313
	8.04906	-293.781
	8.04967	-204.438
	8.05028	108.812
	8.05088	339.406
	8.05149	389.625
	8.0521	266.25
	8.05271	173.969
	8.05332	431.281
	8.05393	847.062
	8.05454	1086.53
	8.05515	1251.69
	8.05576	1452.81
	8.05637	2159.25
	8.05698	3238.56
	8.05759	4636.12
	8.0582	6289.16
	8.05881	8701.16
	8.05942	12761.1
	8.06003	20601.1
	8.06064	34515
	8.06125	55549.3
	8.06186	65163.8
	8.06247	48413.5
	8.06308	28576.5
	8.06369	16919.1
	8.0643	10809.2
	8.06491	7206.25
	8.06552	4647.88
	8.06613	2950.47
	8.06674	2142.72
	8.06735	1733.62
	8.06796	1400.75
	8.06857	978.625
	8.06918	846.844
	8.06979	784.875
	8.0704	857.906
	8.07101	744.375
	8.07162	609.031
	8.07223	497.906
	8.07284	362.375
	8.07344	220.531
	8.07405	-26.2813
	8.07466	-269.313
	8.07527	-274.094
	8.07588	-184
	8.07649	-222.719
	8.0771	-220.906
	8.07771	64.2188
	8.07832	83.7812
	8.07893	-121.656
	8.07954	-361.719
	8.08015	-339.469
	8.08076	-80.0938
	8.08137	127.219
	8.08198	220.625
	8.08259	497.25
	8.0832	460.906
	8.08381	-27.7188
	8.08442	-419.813
	8.08503	-647.313
	8.08564	-629.625
	8.08625	-428.844
	8.08686	-357.281
	8.08747	-456.75
	8.08808	-566.438
	8.08869	-538.469
	8.0893	-584.813
	8.08991	-534.875
	8.09052	-249.75
	8.09113	-114.156
	8.09174	-203.406
	8.09235	-412
	8.09296	-534.594
	8.09357	-351.781
	8.09418	-172.75
	8.09479	-2.25
	8.09539	47.9688
	8.096	-195.625
	8.09661	-325.531
	8.09722	-210.781
	8.09783	-83.3438
	8.09844	136.75
	8.09905	495.719
	8.09966	941.156
	8.10027	1224.72
	8.10088	1214.41
	8.10149	956.719
	8.1021	588.906
	8.10271	255.625
	8.10332	-12.5
	8.10393	-68.875
	8.10454	-25.9063
	8.10515	98.4062
	8.10576	252.531
	8.10637	299.219
	8.10698	245.656
	8.10759	191.438
	8.1082	43.4375
	8.10881	-251.875
	8.10942	-316.219
	8.11003	-319.906
	8.11064	-475.094
	8.11125	-682.5
	8.11186	-720.281
	8.11247	-421.438
	8.11308	-206.375
	8.11369	-172.594
	8.1143	-324.906
	8.11491	-522.531
	8.11552	-536.813
	8.11613	-348.469
	8.11674	-147.625
	8.11735	8.21875
	8.11796	67.375
	8.11857	56.75
	8.11918	86.8125
	8.11978	39.9062
	8.12039	18.5625
	8.121	-31.5625
	8.12161	-298.375
	8.12222	-560
	8.12283	-604.094
	8.12344	-628.906
	8.12405	-557.844
	8.12466	-476.219
	8.12527	-419.438
	8.12588	-486.469
	8.12649	-616
	8.1271	-779.781
	8.12771	-577.375
	8.12832	-57.8438
	8.12893	279.75
	8.12954	323
	8.13015	190.656
	8.13076	106.375
	8.13137	292.156
	8.13198	354.938
	8.13259	-171.75
	8.1332	-799.469
	8.13381	-1153.25
	8.13442	-1328.72
	8.13503	-1230.19
	8.13564	-904.594
	8.13625	-410.844
	8.13686	20.4375
	8.13747	169.875
	8.13808	-40.0938
	8.13869	-252.625
	8.1393	-298.125
	8.13991	-440.125
	8.14052	-645.969
	8.14113	-889.656
	8.14173	-921.875
	8.14234	-682.688
	8.14295	-442.094
	8.14356	-233.5
	8.14417	7.3125
	8.14478	264.219
	8.14539	515.062
	8.146	343.469
	8.14661	-14.9688
	8.14722	-27.9375
	8.14783	-18.25
	8.14844	-350.719
	8.14905	-785.875
	8.14966	-931.313
	8.15027	-839.688
	8.15088	-752.438
	8.15149	-598.969
	8.1521	-560.875
	8.15271	-653
	8.15332	-545.406
	8.15393	-366.875
	8.15454	-203.25
	8.15515	-244.906
	8.15576	-163.031
	8.15637	24.0312
	8.15698	125.031
	8.15759	135.625
	8.1582	98.0312
	8.15881	132.188
	8.15942	207.438
	8.16003	14.1875
	8.16064	-55.9063
	8.16125	-56.4375
	8.16185	-175.094
	8.16246	-206.875
	8.16307	-154.969
	8.16368	22.0312
	8.16429	182.281
	8.1649	72.0938
	8.16551	-197.688
	8.16612	-544.031
	8.16673	-772.063
	8.16734	-708.656
	8.16795	-634.219
	8.16856	-589.625
	8.16917	-634.063
	8.16978	-629.063
	8.17039	-594.188
	8.171	-620.875
	8.17161	-775.375
	8.17222	-840.5
	8.17283	-757.625
	8.17344	-739.688
	8.17405	-755.031
	8.17466	-626.25
	8.17527	-380
	8.17588	-271.844
	8.17649	-364.313
	8.1771	-272.719
	8.17771	-49.1563
	8.17832	25.3438
	8.17893	132.312
	8.17954	180.375
	8.18015	-55.4375
	8.18076	-199.219
	8.18137	-11.375
	8.18198	144.844
	8.18259	118.156
	8.1832	54.125
	8.1838	29.375
	8.18441	160.625
	8.18502	199.875
	8.18563	129.656
	8.18624	42.6875
	8.18685	-6.625
	8.18746	-197.469
	8.18807	-531.656
	8.18868	-728.313
	8.18929	-792.969
	8.1899	-1012.28
	8.19051	-1295.34
	8.19112	-1441.84
	8.19173	-1198.69
	8.19234	-758.594
	8.19295	-434.406
	8.19356	-238.781
	8.19417	-114.813
	8.19478	-94.5
	8.19539	-148.813
	8.196	-180.719
	8.19661	-209.219
	8.19722	-306.063
	8.19783	-503.688
	8.19844	-707.344
	8.19905	-702.094
	8.19966	-652.656
	8.20027	-521.969
	8.20088	-390.281
	8.20149	-316.406
	8.2021	-290.25
	8.20271	-434.344
	8.20332	-732.438
	8.20393	-1077.5
	8.20454	-1198.38
	8.20515	-816.375
	8.20575	-452.5
	8.20636	-425.063
	8.20697	-483.094
	8.20758	-506.375
	8.20819	-465.125
	8.2088	-438.219
	8.20941	-419.813
	8.21002	-397
	8.21063	-304.5
	8.21124	-261.094
	8.21185	-246.906
	8.21246	-219.219
	8.21307	-85.875
	8.21368	-12.7188
	8.21429	-170.281
	8.2149	-182.406
	8.21551	-25.0313
	8.21612	-55.4688
	8.21673	-373.75
	8.21734	-744.406
[truncated: 2,924 more rows]

## Sheet: Figure 1E
Axis	Temperature	Heat Flow	Temperature	Heat Flow
Unit	°C	a.u.	°C	a.u.
Comment		Upscan1		Upscan2
	50	-2.05398	50	-1.67609
	50.1667	-2.05373	50.1667	-1.67659
	50.3333	-2.05368	50.3333	-1.67698
	50.5	-2.05357	50.5	-1.67761
	50.6667	-2.05341	50.6667	-1.67829
	50.8333	-2.05322	50.8333	-1.67892
	51	-2.05307	51	-1.67963
	51.1667	-2.05289	51.1667	-1.68028
	51.3333	-2.05275	51.3333	-1.68086
	51.5	-2.05262	51.5	-1.68141
	51.6667	-2.05243	51.6667	-1.68186
	51.8333	-2.0523	51.8333	-1.68241
	52	-2.0523	52	-1.68295
	52.1667	-2.05238	52.1667	-1.68345
	52.3333	-2.0525	52.3333	-1.68406
	52.5	-2.05262	52.5	-1.68468
	52.6667	-2.05273	52.6667	-1.68527
	52.8333	-2.05284	52.8333	-1.68586
	53	-2.05298	53	-1.68661
	53.1667	-2.05309	53.1667	-1.68727
	53.3333	-2.05314	53.3333	-1.68789
	53.5	-2.05316	53.5	-1.68852
	53.6667	-2.05305	53.6667	-1.6892
	53.8333	-2.05298	53.8333	-1.68987
	54	-2.05291	54	-1.69052
	54.1667	-2.05285	54.1667	-1.69115
	54.3333	-2.05282	54.3333	-1.69166
	54.5	-2.05281	54.5	-1.69213
	54.6667	-2.0528	54.6667	-1.69257
	54.8333	-2.05275	54.8333	-1.69297
	55	-2.05267	55	-1.69335
	55.1667	-2.05265	55.1667	-1.69385
	55.3333	-2.05272	55.3333	-1.69436
	55.5	-2.05286	55.5	-1.69484
	55.6667	-2.05289	55.6667	-1.69548
	55.8333	-2.05299	55.8333	-1.6961
	56	-2.05312	56	-1.69676
	56.1667	-2.05325	56.1667	-1.69741
	56.3333	-2.05355	56.3333	-1.69801
	56.5	-2.0538	56.5	-1.69856
	56.6667	-2.05406	56.6667	-1.69913
	56.8333	-2.05433	56.8333	-1.69973
	57	-2.05475	57	-1.70025
	57.1667	-2.05512	57.1667	-1.70076
	57.3333	-2.05549	57.3333	-1.70131
	57.5	-2.05593	57.5	-1.70191
	57.6667	-2.05634	57.6667	-1.70255
	57.8333	-2.05664	57.8333	-1.70318
	58	-2.0569	58	-1.70383
	58.1667	-2.05714	58.1667	-1.70451
	58.3333	-2.05711	58.3333	-1.70525
	58.5	-2.05714	58.5	-1.70594
	58.6667	-2.0572	58.6667	-1.70665
	58.8333	-2.05725	58.8333	-1.70734
	59	-2.0572	59	-1.70797
	59.1667	-2.05714	59.1667	-1.70864
	59.3333	-2.05707	59.3333	-1.7093
	59.5	-2.057	59.5	-1.70996
	59.6667	-2.05688	59.6667	-1.71057
	59.8333	-2.05678	59.8333	-1.7112
	60	-2.05669	60	-1.71189
	60.1667	-2.05664	60.1667	-1.71256
	60.3333	-2.05665	60.3333	-1.7131
	60.5	-2.05669	60.5	-1.7136
	60.6667	-2.05672	60.6667	-1.71407
	60.8333	-2.05678	60.8333	-1.71455
	61	-2.05704	61	-1.71487
	61.1667	-2.05718	61.1667	-1.71526
	61.3333	-2.05731	61.3333	-1.7157
	61.5	-2.05746	61.5	-1.71619
	61.6667	-2.05771	61.6667	-1.71683
	61.8333	-2.05795	61.8333	-1.71748
	62	-2.05814	62	-1.71808
	62.1667	-2.05833	62.1667	-1.71863
	62.3333	-2.05858	62.3333	-1.71927
	62.5	-2.05876	62.5	-1.71982
	62.6667	-2.05892	62.6667	-1.72038
	62.8333	-2.05908	62.8333	-1.72094
	63	-2.05914	63	-1.72128
	63.1667	-2.05931	63.1667	-1.72168
	63.3333	-2.0595	63.3333	-1.72201
	63.5	-2.05967	63.5	-1.7223
	63.6667	-2.05995	63.6667	-1.72261
	63.8333	-2.06017	63.8333	-1.72298
	64	-2.06035	64	-1.72336
	64.1667	-2.06048	64.1667	-1.72379
	64.3333	-2.06057	64.3333	-1.72445
	64.5	-2.06062	64.5	-1.72505
	64.6667	-2.06068	64.6667	-1.72561
	64.8333	-2.06072	64.8333	-1.72621
	65	-2.06073	65	-1.72688
	65.1667	-2.06084	65.1667	-1.7274
	65.3333	-2.06095	65.3333	-1.72791
	65.5	-2.0611	65.5	-1.72842
	65.6667	-2.06142	65.6667	-1.72887
	65.8333	-2.06163	65.8333	-1.72938
	66	-2.06185	66	-1.72982
	66.1667	-2.06206	66.1667	-1.73019
	66.3333	-2.06229	66.3333	-1.7307
	66.5	-2.06255	66.5	-1.73114
	66.6667	-2.0628	66.6667	-1.73158
	66.8333	-2.06312	66.8333	-1.73203
	67	-2.06352	67	-1.73248
	67.1667	-2.06384	67.1667	-1.73292
	67.3333	-2.06409	67.3333	-1.73343
	67.5	-2.06431	67.5	-1.73398
	67.6667	-2.06446	67.6667	-1.73469
	67.8333	-2.06462	67.8333	-1.73528
	68	-2.06481	68	-1.73579
	68.1667	-2.06498	68.1667	-1.73626
	68.3333	-2.06507	68.3333	-1.73677
	68.5	-2.06523	68.5	-1.73725
	68.6667	-2.06544	68.6667	-1.73775
	68.8333	-2.06566	68.8333	-1.73826
	69	-2.06596	69	-1.73868
	69.1667	-2.06616	69.1667	-1.73914
	69.3333	-2.06638	69.3333	-1.73961
	69.5	-2.06664	69.5	-1.7401
	69.6667	-2.06692	69.6667	-1.74051
	69.8333	-2.06716	69.8333	-1.74099
	70	-2.06732	70	-1.74151
	70.1667	-2.06748	70.1667	-1.74202
	70.3333	-2.06778	70.3333	-1.74249
	70.5	-2.0681	70.5	-1.74293
	70.6667	-2.0684	70.6667	-1.74336
	70.8333	-2.06874	70.8333	-1.74383
	71	-2.06919	71	-1.74436
	71.1667	-2.06954	71.1667	-1.74488
	71.3333	-2.06987	71.3333	-1.74544
	71.5	-2.07015	71.5	-1.74602
	71.6667	-2.07033	71.6667	-1.74668
	71.8333	-2.07053	71.8333	-1.74731
	72	-2.07063	72	-1.74791
	72.1667	-2.0706	72.1667	-1.74848
	72.3333	-2.07037	72.3333	-1.74897
	72.5	-2.07037	72.5	-1.74944
	72.6667	-2.0702	72.6667	-1.74991
	72.8333	-2.06949	72.8333	-1.75041
	73	-2.07051	73	-1.75073
	73.1667	-2.07102	73.1667	-1.75106
	73.3333	-2.07146	73.3333	-1.7514
	73.5	-2.07186	73.5	-1.75175
	73.6667	-2.07238	73.6667	-1.75213
	73.8333	-2.07279	73.8333	-1.75263
	74	-2.07319	74	-1.75316
	74.1667	-2.07358	74.1667	-1.75368
	74.3333	-2.07374	74.3333	-1.75437
	74.5	-2.07398	74.5	-1.75497
	74.6667	-2.07425	74.6667	-1.75549
	74.8333	-2.07455	74.8333	-1.75596
	75	-2.07483	75	-1.75645
	75.1667	-2.07507	75.1667	-1.757
	75.3333	-2.07526	75.3333	-1.75754
	75.5	-2.07546	75.5	-1.75805
	75.6667	-2.07571	75.6667	-1.75864
	75.8333	-2.07596	75.8333	-1.75917
	76	-2.07616	76	-1.7597
	76.1667	-2.07637	76.1667	-1.7602
	76.3333	-2.07673	76.3333	-1.76064
	76.5	-2.07713	76.5	-1.76113
	76.6667	-2.07749	76.6667	-1.76155
	76.8333	-2.07789	76.8333	-1.76196
	77	-2.07846	77	-1.76226
	77.1667	-2.07897	77.1667	-1.76257
	77.3333	-2.07948	77.3333	-1.76294
	77.5	-2.07996	77.5	-1.76334
	77.6667	-2.08032	77.6667	-1.76377
	77.8333	-2.08069	77.8333	-1.76426
	78	-2.081	78	-1.76478
	78.1667	-2.08128	78.1667	-1.7653
	78.3333	-2.08146	78.3333	-1.76596
	78.5	-2.08168	78.5	-1.76651
	78.6667	-2.08198	78.6667	-1.76701
	78.8333	-2.08233	78.8333	-1.76745
	79	-2.08275	79	-1.76776
	79.1667	-2.0832	79.1667	-1.76816
	79.3333	-2.08371	79.3333	-1.7686
	79.5	-2.08423	79.5	-1.76903
	79.6667	-2.08492	79.6667	-1.76945
	79.8333	-2.08554	79.8333	-1.76992
	80	-2.08615	80	-1.77046
	80.1667	-2.08679	80.1667	-1.77099
	80.3333	-2.08759	80.3333	-1.77155
	80.5	-2.08839	80.5	-1.77205
	80.6667	-2.08926	80.6667	-1.77254
	80.8333	-2.0902	80.8333	-1.77305
	81	-2.09128	81	-1.77351
	81.1667	-2.09234	81.1667	-1.774
	81.3333	-2.09333	81.3333	-1.77443
	81.5	-2.09415	81.5	-1.77483
	81.6667	-2.09516	81.6667	-1.7753
	81.8333	-2.09596	81.8333	-1.77575
	82	-2.09615	82	-1.77615
	82.1667	-2.09582	82.1667	-1.77656
	82.3333	-2.09512	82.3333	-1.77704
	82.5	-2.09473	82.5	-1.77759
	82.6667	-2.09439	82.6667	-1.77818
	82.8333	-2.09408	82.8333	-1.77874
	83	-2.09386	83	-1.77938
	83.1667	-2.09368	83.1667	-1.77996
	83.3333	-2.09357	83.3333	-1.78058
	83.5	-2.09352	83.5	-1.7812
	83.6667	-2.09373	83.6667	-1.78173
	83.8333	-2.09386	83.8333	-1.78223
	84	-2.09406	84	-1.78274
	84.1667	-2.09427	84.1667	-1.78333
	84.3333	-2.09458	84.3333	-1.78381
	84.5	-2.09486	84.5	-1.78435
	84.6667	-2.09513	84.6667	-1.78489
	84.8333	-2.09539	84.8333	-1.78543
	85	-2.09567	85	-1.78597
	85.1667	-2.09596	85.1667	-1.78649
	85.3333	-2.09623	85.3333	-1.78703
	85.5	-2.0965	85.5	-1.7876
	85.6667	-2.09684	85.6667	-1.78822
	85.8333	-2.09719	85.8333	-1.78886
	86	-2.09753	86	-1.78947
	86.1667	-2.09786	86.1667	-1.79006
	86.3333	-2.09826	86.3333	-1.7907
	86.5	-2.09863	86.5	-1.79123
	86.6667	-2.09896	86.6667	-1.79177
	86.8333	-2.09916	86.8333	-1.79239
	87	-2.09342	87	-1.79291
	87.1667	-2.09021	87.1667	-1.79353
	87.3333	-2.09184	87.3333	-1.79417
	87.5	-2.09404	87.5	-1.79483
	87.6667	-2.09605	87.6667	-1.79569
	87.8333	-2.09777	87.8333	-1.79649
	88	-2.09888	88	-1.79728
	88.1667	-2.09993	88.1667	-1.79809
	88.3333	-2.10069	88.3333	-1.79894
	88.5	-2.10152	88.5	-1.79972
	88.6667	-2.10231	88.6667	-1.80043
	88.8333	-2.10307	88.8333	-1.8011
	89	-2.1035	89	-1.80169
	89.1667	-2.10398	89.1667	-1.80236
	89.3333	-2.10441	89.3333	-1.80299
	89.5	-2.10479	89.5	-1.80362
	89.6667	-2.10504	89.6667	-1.80435
	89.8333	-2.10548	89.8333	-1.80504
	90	-2.10599	90	-1.80573
	90.1667	-2.10653	90.1667	-1.80641
	90.3333	-2.10718	90.3333	-1.80724
	90.5	-2.10773	90.5	-1.80803
	90.6667	-2.10825	90.6667	-1.8088
	90.8333	-2.10876	90.8333	-1.80955
	91	-2.10908	91	-1.81038
	91.1667	-2.10937	91.1667	-1.81114
	91.3333	-2.10969	91.3333	-1.81186
	91.5	-2.11007	91.5	-1.81259
	91.6667	-2.11043	91.6667	-1.8132
	91.8333	-2.11092	91.8333	-1.81387
	92	-2.11146	92	-1.81457
	92.1667	-2.11202	92.1667	-1.81527
	92.3333	-2.11282	92.3333	-1.81592
	92.5	-2.11344	92.5	-1.81657
	92.6667	-2.11399	92.6667	-1.8172
	92.8333	-2.11453	92.8333	-1.81781
	93	-2.11496	93	-1.8183
	93.1667	-2.11542	93.1667	-1.81879
	93.3333	-2.11587	93.3333	-1.81931
	93.5	-2.11634	93.5	-1.81986
	93.6667	-2.11686	93.6667	-1.82035
	93.8333	-2.1174	93.8333	-1.82092
	94	-2.1179	94	-1.82156
	94.1667	-2.11837	94.1667	-1.8222
	94.3333	-2.11899	94.3333	-1.82291
	94.5	-2.11958	94.5	-1.82354
	94.6667	-2.12022	94.6667	-1.82418
	94.8333	-2.12089	94.8333	-1.82478
	95	-2.12158	95	-1.82528
	95.1667	-2.12221	95.1667	-1.82587
	95.3333	-2.12282	95.3333	-1.82641
	95.5	-2.12348	95.5	-1.82691
	95.6667	-2.12407	95.6667	-1.82747
	95.8333	-2.12466	95.8333	-1.828
	96	-2.12527	96	-1.82851
	96.1667	-2.12591	96.1667	-1.82907
	96.3333	-2.12649	96.3333	-1.82972
	96.5	-2.12711	96.5	-1.83037
	96.6667	-2.12778	96.6667	-1.83106
	96.8333	-2.12849	96.8333	-1.83175
	97	-2.12926	97	-1.8325
	97.1667	-2.13002	97.1667	-1.83322
	97.3333	-2.13075	97.3333	-1.83394
	97.5	-2.13147	97.5	-1.83464
	97.6667	-2.1322	97.6667	-1.83535
	97.8333	-2.13283	97.8333	-1.83611
	98	-2.13342	98	-1.83686
	98.1667	-2.13404	98.1667	-1.8376
	98.3333	-2.13455	98.3333	-1.8383
	98.5	-2.13511	98.5	-1.83892
	98.6667	-2.1357	98.6667	-1.83962
	98.8333	-2.13627	98.8333	-1.84037
	99	-2.13672	99	-1.84098
	99.1667	-2.13706	99.1667	-1.84163
	99.3333	-2.13736	99.3333	-1.8423
	99.5	-2.13765	99.5	-1.84299
	99.6667	-2.13766	99.6667	-1.84367
	99.8333	-2.13779	99.8333	-1.84424
	100	-2.13796	100	-1.8448
	100.167	-2.13818	100.167	-1.84541
	100.333	-2.13857	100.333	-1.84598
	100.5	-2.139	100.5	-1.84659
	100.667	-2.13953	100.667	-1.84724
	100.833	-2.14018	100.833	-1.84795
	101	-2.14131	101	-1.84882
	101.167	-2.14235	101.167	-1.84963
	101.333	-2.14337	101.333	-1.85047
	101.5	-2.14438	101.5	-1.85132
	101.667	-2.14572	101.667	-1.85215
	101.833	-2.14686	101.833	-1.85288
	102	-2.14796	102	-1.85354
	102.167	-2.14909	102.167	-1.85415
	102.333	-2.15007	102.333	-1.85465
	102.5	-2.15105	102.5	-1.85525
	102.667	-2.15203	102.667	-1.85592
	102.833	-2.15298	102.833	-1.85668
	103	-2.15373	103	-1.85747
	103.167	-2.15452	103.167	-1.85822
	103.333	-2.15528	103.333	-1.85893
	103.5	-2.156	103.5	-1.85958
	103.667	-2.15658	103.667	-1.86029
	103.833	-2.15725	103.833	-1.86103
	104	-2.15792	104	-1.86178
	104.167	-2.15857	104.167	-1.86257
	104.333	-2.15921	104.333	-1.86335
	104.5	-2.15983	104.5	-1.86408
	104.667	-2.16042	104.667	-1.86474
	104.833	-2.16105	104.833	-1.86535
	105	-2.16167	105	-1.86591
	105.167	-2.16236	105.167	-1.86648
	105.333	-2.16308	105.333	-1.86706
	105.5	-2.16381	105.5	-1.86765
	105.667	-2.16461	105.667	-1.86818
	105.833	-2.16536	105.833	-1.86872
	106	-2.16607	106	-1.86932
	106.167	-2.16675	106.167	-1.86998
	106.333	-2.16733	106.333	-1.87067
	106.5	-2.16796	106.5	-1.87133
	106.667	-2.16859	106.667	-1.87198
	106.833	-2.16917	106.833	-1.87265
	107	-2.16963	107	-1.87337
	107.167	-2.17016	107.167	-1.87413
	107.333	-2.17073	107.333	-1.87496
	107.5	-2.17134	107.5	-1.87581
	107.667	-2.17197	107.667	-1.8767
	107.833	-2.1726	107.833	-1.87751
	108	-2.17321	108	-1.87827
	108.167	-2.17384	108.167	-1.87904
	108.333	-2.17452	108.333	-1.87977
	108.5	-2.17516	108.5	-1.88055
	108.667	-2.17579	108.667	-1.88131
	108.833	-2.17645	108.833	-1.88204
	109	-2.17712	109	-1.88264
	109.167	-2.17782	109.167	-1.88319
	109.333	-2.17854	109.333	-1.88371
	109.5	-2.1793	109.5	-1.88423
	109.667	-2.18009	109.667	-1.88454
	109.833	-2.18079	109.833	-1.885
	110	-2.18148	110	-1.88551
	110.167	-2.18217	110.167	-1.88603
	110.333	-2.18278	110.333	-1.88659
	110.5	-2.18343	110.5	-1.88711
	110.667	-2.1841	110.667	-1.88763
	110.833	-2.18481	110.833	-1.88817
	111	-2.1856	111	-1.88872
	111.167	-2.18641	111.167	-1.88927
	111.333	-2.1872	111.333	-1.8899
	111.5	-2.18797	111.5	-1.89062
	111.667	-2.18878	111.667	-1.89147
	111.833	-2.18935	111.833	-1.89224
	112	-2.18986	112	-1.89297
	112.167	-2.1904	112.167	-1.89368
	112.333	-2.19079	112.333	-1.89442
	112.5	-2.19138	112.5	-1.89511
	112.667	-2.19205	112.667	-1.89575
	112.833	-2.19271	112.833	-1.89639
	113	-2.1936	113	-1.89689
	113.167	-2.19443	113.167	-1.89745
	113.333	-2.19523	113.333	-1.89799
	113.5	-2.19599	113.5	-1.89851
	113.667	-2.19667	113.667	-1.89907
	113.833	-2.19736	113.833	-1.8997
	114	-2.19806	114	-1.9004
	114.167	-2.19874	114.167	-1.90115
	114.333	-2.19928	114.333	-1.90199
	114.5	-2.19988	114.5	-1.90272
	114.667	-2.2005	114.667	-1.90343
	114.833	-2.20117	114.833	-1.90417
	115	-2.20194	115	-1.90483
	115.167	-2.20265	115.167	-1.90555
	115.333	-2.20337	115.333	-1.90624
	115.5	-2.2041	115.5	-1.90689
	115.667	-2.20494	115.667	-1.90751
	115.833	-2.2057	115.833	-1.90815
	116	-2.20646	116	-1.90874
	116.167	-2.20725	116.167	-1.90932
	116.333	-2.20794	116.333	-1.90995
	116.5	-2.20864	116.5	-1.91064
	116.667	-2.20934	116.667	-1.91139
	116.833	-2.21005	116.833	-1.91211
	117	-2.21065	117	-1.91301
	117.167	-2.21129	117.167	-1.91385
	117.333	-2.21193	117.333	-1.91466
	117.5	-2.21258	117.5	-1.91546
	117.667	-2.21325	117.667	-1.91622
	117.833	-2.21393	117.833	-1.91697
	118	-2.21463	118	-1.91771
	118.167	-2.21536	118.167	-1.91846
	118.333	-2.21622	118.333	-1.91899
	118.5	-2.21705	118.5	-1.91952
	118.667	-2.2179	118.667	-1.92011
	118.833	-2.21879	118.833	-1.92074
	119	-2.21972	119	-1.92131
	119.167	-2.22058	119.167	-1.92204
	119.333	-2.2214	119.333	-1.92285
	119.5	-2.22223	119.5	-1.92362
	119.667	-2.22273	119.667	-1.92454
	119.833	-2.22368	119.833	-1.92539
	120	-2.22451	120	-1.92622
	120.167	-2.22542	120.167	-1.92706
	120.333	-2.22324	120.333	-1.9276
	120.5	-2.22275	120.5	-1.92824
	120.667	-2.22371	120.667	-1.92894
	120.833	-2.22485	120.833	-1.92966
	121	-2.22606	121	-1.9302
	121.167	-2.22698	121.167	-1.93082
	121.333	-2.2277	121.333	-1.93147
	121.5	-2.22828	121.5	-1.93213
	121.667	-2.22867	121.667	-1.93276
	121.833	-2.22919	121.833	-1.93342
	122	-2.22948	122	-1.93409
	122.167	-2.2292	122.167	-1.93473
	122.333	-2.23065	122.333	-1.93545
	122.5	-2.23158	122.5	-1.93615
	122.667	-2.23241	122.667	-1.93682
	122.833	-2.23329	122.833	-1.93751
	123	-2.23438	123	-1.93824
	123.167	-2.23535	123.167	-1.93886
	123.333	-2.23631	123.333	-1.93931
	123.5	-2.23725	123.5	-1.93962
	123.667	-2.23812	123.667	-1.93991
	123.833	-2.23899	123.833	-1.93997
	124	-2.23985	124	-1.93964
	124.167	-2.24069	124.167	-1.93954
	124.333	-2.24142	124.333	-1.93895
	124.5	-2.24217	124.5	-1.93904
	124.667	-2.24289	124.667	-1.94023
	124.833	-2.24361	124.833	-1.94115
	125	-2.24433	125	-1.94206
	125.167	-2.24512	125.167	-1.9429
	125.333	-2.24588	125.333	-1.94383
	125.5	-2.24663	125.5	-1.94475
	125.667	-2.24743	125.667	-1.94535
	125.833	-2.24807	125.833	-1.94604
	126	-2.24861	126	-1.94678
	126.167	-2.24915	126.167	-1.94752
	126.333	-2.24952	126.333	-1.948
	126.5	-2.25001	126.5	-1.94854
	126.667	-2.25058	126.667	-1.94909
	126.833	-2.25123	126.833	-1.94966
	127	-2.2521	127	-1.95021
	127.167	-2.25305	127.167	-1.9508
	127.333	-2.25413	127.333	-1.95142
	127.5	-2.2553	127.5	-1.95207
	127.667	-2.25683	127.667	-1.95273
	127.833	-2.25811	127.833	-1.95341
	128	-2.25931	128	-1.95411
	128.167	-2.26044	128.167	-1.95482
	128.333	-2.26137	128.333	-1.95548
	128.5	-2.26232	128.5	-1.95613
	128.667	-2.26326	128.667	-1.95677
	128.833	-2.26418	128.833	-1.9574
	129	-2.2649	129	-1.958
	129.167	-2.26578	129.167	-1.95863
	129.333	-2.26672	129.333	-1.95927
	129.5	-2.26767	129.5	-1.95989
	129.667	-2.2686	129.667	-1.96053
	129.833	-2.26947	129.833	-1.96116
	130	-2.27034	130	-1.96185
	130.167	-2.27122	130.167	-1.96257
	130.333	-2.27198	130.333	-1.96323
	130.5	-2.2728	130.5	-1.9639
	130.667	-2.2736	130.667	-1.96457
	130.833	-2.27437	130.833	-1.96525
	131	-2.27522	131	-1.966
	131.167	-2.27603	131.167	-1.96676
	131.333	-2.27681	131.333	-1.96755
	131.5	-2.27756	131.5	-1.96831
	131.667	-2.2783	131.667	-1.96913
	131.833	-2.27906	131.833	-1.96989
	132	-2.27982	132	-1.97064
	132.167	-2.28062	132.167	-1.9714
	132.333	-2.28138	132.333	-1.97207
	132.5	-2.28217	132.5	-1.97279
	132.667	-2.28298	132.667	-1.9735
	132.833	-2.2838	132.833	-1.97416
	133	-2.28477	133	-1.97486
	133.167	-2.28578	133.167	-1.97554
	133.333	-2.28678	133.333	-1.97626
	133.5	-2.28778	133.5	-1.977
	133.667	-2.28891	133.667	-1.97774
	133.833	-2.28993	133.833	-1.97848
	134	-2.2909	134	-1.97921
	134.167	-2.29186	134.167	-1.97997
	134.333	-2.29276	134.333	-1.98052
	134.5	-2.29367	134.5	-1.98145
	134.667	-2.29457	134.667	-1.98228
	134.833	-2.2955	134.833	-1.98322
	135	-2.29645	135	-1.97774
	135.167	-2.29738	135.167	-1.9714
	135.333	-2.29836	135.333	-1.97197
	135.5	-2.29936	135.5	-1.97414
	135.667	-2.3004	135.667	-1.97656
	135.833	-2.30145	135.833	-1.97837
	136	-2.30249	136	-1.98007
	136.167	-2.3035	136.167	-1.98143
	136.333	-2.30448	136.333	-1.98252
	136.5	-2.30542	136.5	-1.98377
	136.667	-2.30633	136.667	-1.98494
	136.833	-2.30724	136.833	-1.98603
	137	-2.308	137	-1.98688
	137.167	-2.3088	137.167	-1.98776
	137.333	-2.30964	137.333	-1.98861
	137.5	-2.31048	137.5	-1.98942
	137.667	-2.31135	137.667	-1.99002
	137.833	-2.31224	137.833	-1.99073
	138	-2.31313	138	-1.99147
	138.167	-2.31403	138.167	-1.9922
	138.333	-2.315	138.333	-1.99301
	138.5	-2.31592	138.5	-1.99384
	138.667	-2.31685	138.667	-1.9947
	138.833	-2.31778	138.833	-1.9956
	139	-2.31869	139	-1.99658
	139.167	-2.31965	139.167	-1.99749
	139.333	-2.32065	139.333	-1.99842
	139.5	-2.32165	139.5	-1.99938
	139.667	-2.3228	139.667	-2.00023
	139.833	-2.3239	139.833	-2.00104
	140	-2.32492	140	-2.00185
	140.167	-2.32586	140.167	-2.00264
	140.333	-2.32678	140.333	-2.00316
	140.5	-2.32766	140.5	-2.0038
	140.667	-2.32851	140.667	-2.00442
	140.833	-2.32934	140.833	-2.00502
	141	-2.32996	141	-2.00252
	141.167	-2.33072	141.167	-1.99766
	141.333	-2.33146	141.333	-1.99793
	141.5	-2.33219	141.5	-1.99995
	141.667	-2.33295	141.667	-2.00232
	141.833	-2.33369	141.833	-2.004
	142	-2.33447	142	-2.00553
	142.167	-2.33527	142.167	-2.00705
	142.333	-2.33617	142.333	-2.00803
	142.5	-2.33708	142.5	-2.00906
	142.667	-2.338	142.667	-2.01003
	142.833	-2.33894	142.833	-2.01098
	143	-2.34013	143	-2.01164
	143.167	-2.34121	143.167	-2.01247
	143.333	-2.34227	143.333	-2.01334
	143.5	-2.34332	143.5	-2.01419
	143.667	-2.34447	143.667	-2.01509
	143.833	-2.34558	143.833	-2.01592
	144	-2.34669	144	-2.01674
	144.167	-2.34779	144.167	-2.01756
	144.333	-2.34882	144.333	-2.0183
	144.5	-2.34984	144.5	-2.01904
	144.667	-2.3508	144.667	-2.01979
	144.833	-2.3517	144.833	-2.02059
	145	-2.35255	145	-2.0213
	145.167	-2.35349	145.167	-2.02205
	145.333	-2.35446	145.333	-2.02284
	145.5	-2.35545	145.5	-2.02366
	145.667	-2.3564	145.667	-2.02446
	145.833	-2.35734	145.833	-2.02526
	146	-2.35829	146	-2.02606
	146.167	-2.35922	146.167	-2.02685
	146.333	-2.36003	146.333	-2.02757
	146.5	-2.36092	146.5	-2.02831
	146.667	-2.36189	146.667	-2.02906
	146.833	-2.3629	146.833	-2.02983
	147	-2.36391	147	-2.03067
	147.167	-2.36492	147.167	-2.03156
	147.333	-2.36588	147.333	-2.03245
	147.5	-2.36683	147.5	-2.03335
	147.667	-2.36778	147.667	-2.03436
	147.833	-2.36873	147.833	-2.03528
	148	-2.36971	148	-2.03619
	148.167	-2.37072	148.167	-2.03711
	148.333	-2.37177	148.333	-2.03796
	148.5	-2.37287	148.5	-2.03883
	148.667	-2.37398	148.667	-2.03969
	148.833	-2.3751	148.833	-2.04053
	149	-2.37634	149	-2.04141
	149.167	-2.37752	149.167	-2.04232
	149.333	-2.37864	149.333	-2.04319
	149.5	-2.37977	149.5	-2.04402
	149.667	-2.38088	149.667	-2.04476
	149.833	-2.38202	149.833	-2.04551
	150	-2.38314	150	-2.04628
	150.167	-2.38425	150.167	-2.04702
	150.333	-2.38531	150.333	-2.04756
	150.5	-2.38636	150.5	-2.04819
	150.667	-2.38742	150.667	-2.04886
	150.833	-2.38847	150.833	-2.04949
	151	-2.38947	151	-2.05008
	151.167	-2.3905	151.167	-2.05073
	151.333	-2.39154	151.333	-2.05136
	151.5	-2.39259	151.5	-2.05183
	151.667	-2.39366	151.667	-2.04522
	151.833	-2.3947	151.833	-2.04415
	152	-2.39578	152	-2.0468
	152.167	-2.39688	152.167	-2.04945
	152.333	-2.39801	152.333	-2.05074
	152.5	-2.39914	152.5	-2.05215
	152.667	-2.40031	152.667	-2.05365
	152.833	-2.40152	152.833	-2.0551
	153	-2.40284	153	-2.05615
	153.167	-2.40411	153.167	-2.05731
	153.333	-2.40537	153.333	-2.05839
	153.5	-2.40664	153.5	-2.0594
	153.667	-2.4079	153.667	-2.06019
	153.833	-2.4091	153.833	-2.06092
	154	-2.4103	154	-2.0615
	154.167	-2.41153	154.167	-2.06208
	154.333	-2.4127	154.333	-2.06247
	154.5	-2.41387	154.5	-2.0631
	154.667	-2.41496	154.667	-2.06384
	154.833	-2.41602	154.833	-2.06459
	155	-2.41706	155	-2.06559
	155.167	-2.41809	155.167	-2.06657
	155.333	-2.41913	155.333	-2.06761
	155.5	-2.42016	155.5	-2.06868
	155.667	-2.42111	155.667	-2.06992
	155.833	-2.42212	155.833	-2.07108
	156	-2.42319	156	-2.07218
	156.167	-2.42428	156.167	-2.07325
	156.333	-2.42544	156.333	-2.07425
	156.5	-2.42662	156.5	-2.07524
	156.667	-2.42782	156.667	-2.07616
	156.833	-2.42902	156.833	-2.07704
	157	-2.43036	157	-2.0778
	157.167	-2.43167	157.167	-2.07863
	157.333	-2.43299	157.333	-2.07944
	157.5	-2.43433	157.5	-2.08025
	157.667	-2.43573	157.667	-2.08117
	157.833	-2.43707	157.833	-2.08212
	158	-2.4384	158	-2.08308
	158.167	-2.43977	158.167	-2.08402
	158.333	-2.44107	158.333	-2.08512
	158.5	-2.44238	158.5	-2.08615
	158.667	-2.44369	158.667	-2.08718
	158.833	-2.44497	158.833	-2.08823
	159	-2.44617	159	-2.08922
	159.167	-2.4474	159.167	-2.0902
	159.333	-2.44866	159.333	-2.09117
	159.5	-2.44991	159.5	-2.09215
	159.667	-2.45104	159.667	-2.0931
	159.833	-2.45212	159.833	-2.09404
	160	-2.45318	160	-2.09497
	160.167	-2.45423	160.167	-2.09591
	160.333	-2.4553	160.333	-2.0969
	160.5	-2.45648	160.5	-2.09789
	160.667	-2.45767	160.667	-2.09889
	160.833	-2.4589	160.833	-2.09984
	161	-2.46031	161	-2.10084
	161.167	-2.46165	161.167	-2.10184
	161.333	-2.46301	161.333	-2.10282
	161.5	-2.46438	161.5	-2.10379
	161.667	-2.46581	161.667	-2.10479
	161.833	-2.46723	161.833	-2.10578
	162	-2.46864	162	-2.10676
	162.167	-2.47008	162.167	-2.10769
	162.333	-2.47152	162.333	-2.10862
	162.5	-2.47293	162.5	-2.10953
	162.667	-2.47437	162.667	-2.11049
	162.833	-2.47586	162.833	-2.11152
	163	-2.4774	163	-2.11244
	163.167	-2.47898	163.167	-2.11332
	163.333	-2.48059	163.333	-2.11419
	163.5	-2.48217	163.5	-2.11504
	163.667	-2.48385	163.667	-2.11593
	163.833	-2.48542	163.833	-2.11689
	164	-2.48695	164	-2.1179
	164.167	-2.48846	164.167	-2.11889
	164.333	-2.48991	164.333	-2.11992
	164.5	-2.49143	164.5	-2.1209
	164.667	-2.49293	164.667	-2.12189
	164.833	-2.49444	164.833	-2.12284
	165	-2.49602	165	-2.12363
	165.167	-2.49756	165.167	-2.12451
	165.333	-2.49909	165.333	-2.12543
	165.5	-2.50063	165.5	-2.12632
	165.667	-2.50208	165.667	-2.12719
	165.833	-2.50356	165.833	-2.12812
	166	-2.50504	166	-2.12907
	166.167	-2.50652	166.167	-2.12998
	166.333	-2.50797	166.333	-2.13102
	166.5	-2.50946	166.5	-2.13197
	166.667	-2.51097	166.667	-2.13289
	166.833	-2.51247	166.833	-2.1338
	167	-2.51404	167	-2.13474
	167.167	-2.51558	167.167	-2.13564
	167.333	-2.51711	167.333	-2.13654
	167.5	-2.51864	167.5	-2.13743
	167.667	-2.52019	167.667	-2.13833
	167.833	-2.52173	167.833	-2.13925
	168	-2.52328	168	-2.14017
	168.167	-2.52482	168.167	-2.14114
	168.333	-2.52635	168.333	-2.14208
	168.5	-2.52786	168.5	-2.14295
	168.667	-2.52935	168.667	-2.14379
	168.833	-2.53085	168.833	-2.14462
	169	-2.53234	169	-2.1454
	169.167	-2.53381	169.167	-2.14625
	169.333	-2.53529	169.333	-2.1471
	169.5	-2.5368	169.5	-2.14791
	169.667	-2.53828	169.667	-2.1488
	169.833	-2.5397	169.833	-2.14963
	170	-2.54111	170	-2.15047
	170.167	-2.54254	170.167	-2.15134
	170.333	-2.54395	170.333	-2.15218
	170.5	-2.54541	170.5	-2.15302
	170.667	-2.5469	170.667	-2.15389
	170.833	-2.54841	170.833	-2.15481
	171	-2.55005	171	-2.15574
	171.167	-2.55165	171.167	-2.1567
	171.333	-2.55322	171.333	-2.15767
	171.5	-2.55481	171.5	-2.15862
	171.667	-2.55639	171.667	-2.15964
	171.833	-2.55794	171.833	-2.16061
	172	-2.55947	172	-2.16153
	172.167	-2.561	172.167	-2.16244
	172.333	-2.56249	172.333	-2.16327
	172.5	-2.56408	172.5	-2.16408
	172.667	-2.56574	172.667	-2.16489
	172.833	-2.56743	172.833	-2.16573
	173	-2.56922	173	-2.16645
	173.167	-2.57095	173.167	-2.1672
	173.333	-2.57265	173.333	-2.16807
	173.5	-2.57431	173.5	-2.16919
	173.667	-2.57597	173.667	-2.15929
	173.833	-2.57766	173.833	-2.15077
	174	-2.57935	174	-2.15232
	174.167	-2.58101	174.167	-2.15612
	174.333	-2.58265	174.333	-2.16049
	174.5	-2.5843	174.5	-2.16416
	174.667	-2.58597	174.667	-2.1664
	174.833	-2.58764	174.833	-2.16819
	175	-2.58927	175	-2.16928
	175.167	-2.59089	175.167	-2.17069
	175.333	-2.59254	175.333	-2.17198
	175.5	-2.59424	175.5	-2.17319
	175.667	-2.59603	175.667	-2.17406
	175.833	-2.59787	175.833	-2.17505
	176	-2.59974	176	-2.17605
	176.167	-2.60162	176.167	-2.17705
	176.333	-2.60368	176.333	-2.17801
	176.5	-2.6056	176.5	-2.17897
	176.667	-2.60743	176.667	-2.17994
	176.833	-2.60924	176.833	-2.18091
	177	-2.6109	177	-2.18187
	177.167	-2.61268	177.167	-2.18289
	177.333	-2.61457	177.333	-2.18392
	177.5	-2.6165	177.5	-2.18495
	177.667	-2.61834	177.667	-2.18598
	177.833	-2.62015	177.833	-2.18698
	178	-2.62201	178	-2.18784
	178.167	-2.62384	178.167	-2.18853
	178.333	-2.62564	178.333	-2.18905
	178.5	-2.6275	178.5	-2.18967
	178.667	-2.62938	178.667	-2.19036
	178.833	-2.63127	178.833	-2.19107
	179	-2.63324	179	-2.19175
	179.167	-2.6352	179.167	-2.19256
	179.333	-2.63713	179.333	-2.19346
	179.5	-2.63904	179.5	-2.19444
	179.667	-2.64107	179.667	-2.19576
	179.833	-2.6431	179.833	-2.19693
	180	-2.64514	180	-2.19806
	180.167	-2.64718	180.167	-2.19916
	180.333	-2.6493	180.333	-2.20034
	180.5	-2.65141	180.5	-2.20142
	180.667	-2.65346	180.667	-2.2025
	180.833	-2.65547	180.833	-2.20355
	181	-2.65741	181	-2.20448
	181.167	-2.6594	181.167	-2.20544
	181.333	-2.66137	181.333	-2.20633
	181.5	-2.66336	181.5	-2.20717
	181.667	-2.66533	181.667	-2.20805
	181.833	-2.66734	181.833	-2.209
	182	-2.66936	182	-2.20997
	182.167	-2.67136	182.167	-2.21095
	182.333	-2.67349	182.333	-2.21201
	182.5	-2.67561	182.5	-2.21298
	182.667	-2.67774	182.667	-2.21393
	182.833	-2.67988	182.833	-2.2149
	183	-2.68212	183	-2.21582
	183.167	-2.68432	183.167	-2.2168
	183.333	-2.68648	183.333	-2.21778
	183.5	-2.68865	183.5	-2.21876
	183.667	-2.69089	183.667	-2.21975
	183.833	-2.69307	183.833	-2.22073
	184	-2.69522	184	-2.22173
	184.167	-2.69739	184.167	-2.22272
	184.333	-2.69954	184.333	-2.22368
	184.5	-2.7017	184.5	-2.2246
	184.667	-2.70385	184.667	-2.22554
	184.833	-2.70597	184.833	-2.22651
	185	-2.7081	185	-2.22743
	185.167	-2.71023	185.167	-2.22837
	185.333	-2.71237	185.333	-2.22929
	185.5	-2.71454	185.5	-2.23017
	185.667	-2.71673	185.667	-2.23109
	185.833	-2.71892	185.833	-2.23203
	186	-2.72109	186	-2.23298
	186.167	-2.72327	186.167	-2.2339
	186.333	-2.7255	186.333	-2.23485
	186.5	-2.72775	186.5	-2.23577
	186.667	-2.73003	186.667	-2.23668
	186.833	-2.73234	186.833	-2.23757
	187	-2.73468	187	-2.23834
	187.167	-2.73702	187.167	-2.23914
	187.333	-2.73936	187.333	-2.23992
	187.5	-2.74172	187.5	-2.2407
	187.667	-2.7441	187.667	-2.24136
	187.833	-2.74642	187.833	-2.24208
	188	-2.7487	188	-2.24283
	188.167	-2.75097	188.167	-2.24362
	188.333	-2.7532	188.333	-2.24443
	188.5	-2.75544	188.5	-2.24528
	188.667	-2.75767	188.667	-2.2462
	188.833	-2.75989	188.833	-2.24713
	189	-2.76205	189	-2.24819
	189.167	-2.76426	189.167	-2.24915
	189.333	-2.76648	189.333	-2.25007
	189.5	-2.7687	189.5	-2.251
	189.667	-2.77095	189.667	-2.25196
	189.833	-2.77324	189.833	-2.25295
	190	-2.77556	190	-2.25399
	190.167	-2.77787	190.167	-2.25509
	190.333	-2.78031	190.333	-2.25628
	190.5	-2.7827	190.5	-2.2574
	190.667	-2.78508	190.667	-2.25843
	190.833	-2.7875	190.833	-2.25941
	191	-2.79	191	-2.26026
	191.167	-2.79251	191.167	-2.26107
	191.333	-2.79498	191.333	-2.26183
	191.5	-2.7974	191.5	-2.26261
	191.667	-2.79982	191.667	-2.2632
	191.833	-2.80223	191.833	-2.26394
	192	-2.8046	192	-2.26471
	192.167	-2.80697	192.167	-2.26548
	192.333	-2.8092	192.333	-2.26636
	192.5	-2.8115	192.5	-2.26723
	192.667	-2.81381	192.667	-2.26811
	192.833	-2.81611	192.833	-2.269
	193	-2.81847	193	-2.26994
	193.167	-2.82087	193.167	-2.27087
	193.333	-2.82332	193.333	-2.27174
	193.5	-2.82576	193.5	-2.27259
	193.667	-2.82832	193.667	-2.27345
	193.833	-2.83081	193.833	-2.27429
	194	-2.83329	194	-2.2751
	194.167	-2.83578	194.167	-2.2759
	194.333	-2.8384	194.333	-2.27654
	194.5	-2.84103	194.5	-2.27721
	194.667	-2.84361	194.667	-2.27781
	194.833	-2.84617	194.833	-2.27832
	195	-2.84881	195	-2.27876
	195.167	-2.85136	195.167	-2.2792
	195.333	-2.85387	195.333	-2.27965
	195.5	-2.85636	195.5	-2.28008
	195.667	-2.85885	195.667	-2.28033
	195.833	-2.86148	195.833	-2.2681
	196	-2.86417	196	-2.23545
	196.167	-2.86684	196.167	-2.2106
	196.333	-2.86965	196.333	-2.22299
	196.5	-2.87229	196.5	-2.23586
	196.667	-2.87491	196.667	-2.24744
	196.833	-2.87753	196.833	-2.25571
	197	-2.88013	197	-2.26083
	197.167	-2.88282	197.167	-2.26514
	197.333	-2.88552	197.333	-2.26797
	197.5	-2.88821	197.5	-2.26949
	197.667	-2.89103	197.667	-2.2703
	197.833	-2.89379	197.833	-2.27176
	198	-2.89653	198	-2.27303
	198.167	-2.8993	198.167	-2.27411
	198.333	-2.90203	198.333	-2.27518
	198.5	-2.90475	198.5	-2.27628
	198.667	-2.90743	198.667	-2.27733
	198.833	-2.91009	198.833	-2.27838
	199	-2.91279	199	-2.27945
	199.167	-2.91552	199.167	-2.28059
	199.333	-2.91821	199.333	-2.28174
	199.5	-2.9209	199.5	-2.28286
	199.667	-2.92368	199.667	-2.28406
	199.833	-2.9265	199.833	-2.28516
	200	-2.92936	200	-2.28621
	200.167	-2.93224	200.167	-2.28727
	200.333	-2.93528	200.333	-2.28822
	200.5	-2.93828	200.5	-2.28921
	200.667	-2.94124	200.667	-2.29012
	200.833	-2.94419	200.833	-2.29097
	201	-2.94723	201	-2.2916
	201.167	-2.95025	201.167	-2.29235
	201.333	-2.95325	201.333	-2.29292
	201.5	-2.95626	201.5	-2.29318
	201.667	-2.95929	201.667	-2.29096
	201.833	-2.96232	201.833	-2.2874
	202	-2.9653	202	-2.28796
	202.167	-2.96827	202.167	-2.28987
	202.333	-2.97125	202.333	-2.29217
	202.5	-2.97422	202.5	-2.29397
	202.667	-2.97714	202.667	-2.29564
	202.833	-2.98008	202.833	-2.29731
	203	-2.98299	203	-2.2986
	203.167	-2.98594	203.167	-2.29992
	203.333	-2.98896	203.333	-2.30118
	203.5	-2.99199	203.5	-2.30242
	203.667	-2.99516	203.667	-2.3034
	203.833	-2.99833	203.833	-2.30442
	204	-3.00155	204	-2.30536
	204.167	-3.00477	204.167	-2.30627
	204.333	-3.00811	204.333	-2.30711
	204.5	-3.01139	204.5	-2.30799
	204.667	-3.01468	204.667	-2.30886
	204.833	-3.01801	204.833	-2.30972
	205	-3.02135	205	-2.31054
	205.167	-3.02468	205.167	-2.31139
	205.333	-3.02799	205.333	-2.31226
	205.5	-3.03133	205.5	-2.31315
	205.667	-3.03479	205.667	-2.31415
	205.833	-3.03823	205.833	-2.31519
	206	-3.04166	206	-2.31622
	206.167	-3.04509	206.167	-2.31724
	206.333	-3.04861	206.333	-2.3184
	206.5	-3.05208	206.5	-2.31945
	206.667	-3.0556	206.667	-2.32045
	206.833	-3.05911	206.833	-2.32143
	207	-3.06258	207	-2.32229
	207.167	-3.06604	207.167	-2.32318
	207.333	-3.06947	207.333	-2.32401
	207.5	-3.07286	207.5	-2.3248
	207.667	-3.07621	207.667	-2.32556
	207.833	-3.07964	207.833	-2.32637
	208	-3.08316	208	-2.32723
	208.167	-3.08672	208.167	-2.32814
	208.333	-3.09037	208.333	-2.32898
	208.5	-3.09401	208.5	-2.32974
	208.667	-3.09769	208.667	-2.33046
	208.833	-3.1014	208.833	-2.33118
	209	-3.10522	209	-2.33179
	209.167	-3.10899	209.167	-2.33253
	209.333	-3.11271	209.333	-2.33334
	209.5	-3.11643	209.5	-2.33414
	209.667	-3.12028	209.667	-2.33502
	209.833	-3.12419	209.833	-2.33594
	210	-3.12816	210	-2.33688
	210.167	-3.13216	210.167	-2.33786
	210.333	-3.13629	210.333	-2.33889
	210.5	-3.14037	210.5	-2.33988
	210.667	-3.14444	210.667	-2.34083
	210.833	-3.14848	210.833	-2.34178
	211	-3.1525	211	-2.34266
	211.167	-3.15655	211.167	-2.34354
	211.333	-3.16061	211.333	-2.34435
	211.5	-3.16469	211.5	-2.34512
	211.667	-3.16882	211.667	-2.34571
	211.833	-3.17299	211.833	-2.34619
	212	-3.17717	212	-2.34675
	212.167	-3.18132	212.167	-2.34728
	212.333	-3.18564	212.333	-2.34779
	212.5	-3.1899	212.5	-2.34652
	212.667	-3.19411	212.667	-2.34621
	212.833	-3.19831	212.833	-2.34696
	213	-3.20252	213	-2.34819
	213.167	-3.20672	213.167	-2.34897
	213.333	-3.21095	213.333	-2.34856
	213.5	-3.21521	213.5	-2.34721
	213.667	-3.21948	213.667	-2.32757
	213.833	-3.22379	213.833	-2.30248
	214	-3.22817	214	-2.29784
	214.167	-3.23263	214.167	-2.30524
	214.333	-3.23723	214.333	-2.31562
	214.5	-3.24178	214.5	-2.32388
	214.667	-3.24634	214.667	-2.3295
	214.833	-3.25088	214.833	-2.33342
	215	-3.25544	215	-2.33583
	215.167	-3.25995	215.167	-2.33801
	215.333	-3.26451	215.333	-2.33971
	215.5	-3.26909	215.5	-2.3413
	215.667	-3.27366	215.667	-2.34266
	215.833	-3.27832	215.833	-2.34412
	216	-3.28305	216	-2.3455
	216.167	-3.2878	216.167	-2.34683
	216.333	-3.29281	216.333	-2.3479
	216.5	-3.29776	216.5	-2.34903
	216.667	-3.30272	216.667	-2.35013
	216.833	-3.30769	216.833	-2.35122
	217	-3.31289	217	-2.35199
	217.167	-3.31805	217.167	-2.35281
	217.333	-3.32321	217.333	-2.35366
	217.5	-3.3284	217.5	-2.3545
	217.667	-3.33374	217.667	-2.3552
	217.833	-3.33907	217.833	-2.35603
	218	-3.34449	218	-2.35688
	218.167	-3.35001	218.167	-2.3577
	218.333	-3.35565	218.333	-2.35866
	218.5	-3.36126	218.5	-2.35958
	218.667	-3.3669	218.667	-2.36052
	218.833	-3.37258	218.833	-2.36147
	219	-3.37838	219	-2.36246
	219.167	-3.38418	219.167	-2.36345
	219.333	-3.39004	219.333	-2.36442
	219.5	-3.39594	219.5	-2.36537
	219.667	-3.40195	219.667	-2.36628
	219.833	-3.40803	219.833	-2.36721
	220	-3.41416	220	-2.36815
	220.167	-3.4203	220.167	-2.36908
	220.333	-3.42659	220.333	-2.36994
	220.5	-3.43281	220.5	-2.37087
	220.667	-3.439	220.667	-2.37181
	220.833	-3.4452	220.833	-2.37273
	221	-3.45146	221	-2.37366
	221.167	-3.45765	221.167	-2.37457
	221.333	-3.46381	221.333	-2.37549
	221.5	-3.46995	221.5	-2.37647
	221.667	-3.47613	221.667	-2.37749
	221.833	-3.48236	221.833	-2.37849
	222	-3.48861	222	-2.37948
	222.167	-3.49487	222.167	-2.38049
	222.333	-3.50121	222.333	-2.38156
	222.5	-3.50758	222.5	-2.38259
	222.667	-3.514	222.667	-2.38365
	222.833	-3.52047	222.833	-2.38474
	223	-3.52714	223	-2.3858
	223.167	-3.53379	223.167	-2.38684
	223.333	-3.54048	223.333	-2.38786
	223.5	-3.54718	223.5	-2.38891
	223.667	-3.55402	223.667	-2.38993
	223.833	-3.56078	223.833	-2.39088
	224	-3.56755	224	-2.3918
	224.167	-3.5743	224.167	-2.3927
	224.333	-3.58111	224.333	-2.39351
	224.5	-3.58793	224.5	-2.3944
	224.667	-3.59474	224.667	-2.39535
	224.833	-3.60151	224.833	-2.39633
	225	-3.60837	225	-2.39732
	225.167	-3.61523	225.167	-2.39827
	225.333	-3.62208	225.333	-2.39919
	225.5	-3.62895	225.5	-2.40008
	225.667	-3.63584	225.667	-2.40098
	225.833	-3.64275	225.833	-2.40191
	226	-3.64967	226	-2.40285
	226.167	-3.6566	226.167	-2.40379
	226.333	-3.66365	226.333	-2.40474
	226.5	-3.67068	226.5	-2.40565
	226.667	-3.67777	226.667	-2.40658
	226.833	-3.6849	226.833	-2.40752
	227	-3.69211	227	-2.40853
	227.167	-3.69931	227.167	-2.40958
	227.333	-3.70655	227.333	-2.41067
	227.5	-3.71384	227.5	-2.41178
	227.667	-3.72126	227.667	-2.41307
	227.833	-3.72867	227.833	-2.41426
	228	-3.73611	228	-2.41541
	228.167	-3.74357	228.167	-2.41657
	228.333	-3.75119	228.333	-2.41771
	228.5	-3.75879	228.5	-2.41884
	228.667	-3.76638	228.667	-2.41993
	228.833	-3.77396	228.833	-2.42102
	229	-3.78158	229	-2.42207
	229.167	-3.78923	229.167	-2.42313
	229.333	-3.79691	229.333	-2.4242
	229.5	-3.80461	229.5	-2.42526
	229.667	-3.81226	229.667	-2.42629
	229.833	-3.81989	229.833	-2.42731
	230	-3.82754	230	-2.42835
	230.167	-3.83521	230.167	-2.42937
	230.333	-3.84286	230.333	-2.43026
	230.5	-3.85049	230.5	-2.43119
	230.667	-3.85813	230.667	-2.43217
	230.833	-3.8658	230.833	-2.43317
	231	-3.87352	231	-2.4341
	231.167	-3.88123	231.167	-2.43505
	231.333	-3.88899	231.333	-2.43599
	231.5	-3.89679	231.5	-2.43693
	231.667	-3.9047	231.667	-2.43779
	231.833	-3.91252	231.833	-2.43862
	232	-3.92029	232	-2.43947
	232.167	-3.92803	232.167	-2.44035
	232.333	-3.93581	232.333	-2.44116
	232.5	-3.94359	232.5	-2.44203
	232.667	-3.95142	232.667	-2.44294
	232.833	-3.95928	232.833	-2.44387
	233	-3.96716	233	-2.44484
	233.167	-3.97505	233.167	-2.44575
	233.333	-3.98297	233.333	-2.44663
	233.5	-3.99092	233.5	-2.4475
	233.667	-3.99899	233.667	-2.44831
	233.833	-4.00708	233.833	-2.44918
	234	-4.01519	234	-2.4501
	234.167	-4.02332	234.167	-2.45101
	234.333	-4.0316	234.333	-2.45199
	234.5	-4.03985	234.5	-2.45296
	234.667	-4.04809	234.667	-2.45397
	234.833	-4.05632	234.833	-2.45497
	235	-4.06462	235	-2.45599
	235.167	-4.07289	235.167	-2.45704
	235.333	-4.08117	235.333	-2.4581
	235.5	-4.0895	235.5	-2.45914
	235.667	-4.09783	235.667	-2.46014
	235.833	-4.10619	235.833	-2.46112
	236	-4.11456	236	-2.46211
	236.167	-4.12292	236.167	-2.46308
	236.333	-4.1314	236.333	-2.46403
	236.5	-4.1399	236.5	-2.46506
	236.667	-4.14841	236.667	-2.46609
	236.833	-4.15693	236.833	-2.46712
	237	-4.16564	237	-2.46824
	237.167	-4.17438	237.167	-2.46928
	237.333	-4.18314	237.333	-2.47024
	237.5	-4.19195	237.5	-2.47119
	237.667	-4.20096	237.667	-2.472
	237.833	-4.20996	237.833	-2.47287
	238	-4.21901	238	-2.47375
	238.167	-4.22809	238.167	-2.47462
	238.333	-4.23721	238.333	-2.47545
	238.5	-4.24635	238.5	-2.47633
	238.667	-4.25555	238.667	-2.47723
	238.833	-4.26479	238.833	-2.47813
	239	-4.27405	239	-2.47905
	239.167	-4.28331	239.167	-2.47987
	239.333	-4.29255	239.333	-2.48063
	239.5	-4.30178	239.5	-2.4814
	239.667	-4.31105	239.667	-2.48214
	239.833	-4.32031	239.833	-2.48296
	240	-4.32963	240	-2.48377
	240.167	-4.33902	240.167	-2.48459
	240.333	-4.34844	240.333	-2.48553
	240.5	-4.35787	240.5	-2.48646
	240.667	-4.36739	240.667	-2.48739
	240.833	-4.37693	240.833	-2.48831
	241	-4.38657	241	-2.48922
	241.167	-4.39617	241.167	-2.49012
	241.333	-4.4058	241.333	-2.491
	241.5	-4.41543	241.5	-2.49185
	241.667	-4.42515	241.667	-2.49269
	241.833	-4.43494	241.833	-2.49355
	242	-4.44485	242	-2.49439
	242.167	-4.45481	242.167	-2.49525
	242.333	-4.46487	242.333	-2.49617
	242.5	-4.47486	242.5	-2.49707
	242.667	-4.4849	242.667	-2.49804
	242.833	-4.49497	242.833	-2.49903
	243	-4.50516	243	-2.50005
	243.167	-4.51538	243.167	-2.50107
	243.333	-4.5256	243.333	-2.50209
	243.5	-4.53576	243.5	-2.50309
	243.667	-4.54618	243.667	-2.50408
	243.833	-4.55657	243.833	-2.50504
	244	-4.56698	244	-2.506
	244.167	-4.57743	244.167	-2.50696
	244.333	-4.58792	244.333	-2.50781
	244.5	-4.59836	244.5	-2.5087
	244.667	-4.60871	244.667	-2.5096
	244.833	-4.61901	244.833	-2.51048
	245	-4.62935	245	-2.51131
	245.167	-4.63976	245.167	-2.51218
	245.333	-4.65028	245.333	-2.51307
	245.5	-4.66089	245.5	-2.51399
	245.667	-4.67129	245.667	-2.51493
	245.833	-4.68195	245.833	-2.51586
	246	-4.69317	246	-2.51681
	246.167	-4.70461	246.167	-2.51773
	246.333	-4.70849	246.333	-2.51871
	246.5	-4.71051	246.5	-2.51965
	246.667	-4.72094	246.667	-2.52058
	246.833	-4.7336	246.833	-2.52158
	247	-4.74676	247	-2.52249
	247.167	-4.7592	247.167	-2.52339
	247.333	-4.77144	247.333	-2.5243
	247.5	-4.7833	247.5	-2.52522
	247.667	-4.79483	247.667	-2.5261
	247.833	-4.80648	247.833	-2.52699
	248	-4.8181	248	-2.52786
	248.167	-4.82968	248.167	-2.52872
	248.333	-4.841	248.333	-2.5296
	248.5	-4.85243	248.5	-2.53051
	248.667	-4.86389	248.667	-2.5315
	248.833	-4.87535	248.833	-2.53255
	249	-4.88688	249	-2.53362
	249.167	-4.89846	249.167	-2.53464
	249.333	-4.91002	249.333	-2.53563
	249.5	-4.92154	249.5	-2.53662
	249.667	-4.93317	249.667	-2.53758
	249.833	-4.94475	249.833	-2.53852
	250	-4.95631	250	-2.53943
	250.167	-4.96787	250.167	-2.54033
	250.333	-4.97933	250.333	-2.54123
	250.5	-4.99081	250.5	-2.54211
	250.667	-5.00236	250.667	-2.543
	250.833	-5.01393	250.833	-2.54391
	251	-5.02555	251	-2.54491
	251.167	-5.03721	251.167	-2.54592
	251.333	-5.04889	251.333	-2.54692
	251.5	-5.06055	251.5	-2.5479
	251.667	-5.07229	251.667	-2.54889
	251.833	-5.08393	251.833	-2.54987
	252	-5.09559	252	-2.55081
	252.167	-5.10728	252.167	-2.55175
	252.333	-5.11891	252.333	-2.55244
	252.5	-5.13065	252.5	-2.55317
	252.667	-5.14252	252.667	-2.55392
	252.833	-5.15446	252.833	-2.5547
	253	-5.16657	253	-2.55538
	253.167	-5.17857	253.167	-2.55605
	253.333	-5.19064	253.333	-2.55675
	253.5	-5.20273	253.5	-2.55749
	253.667	-5.21504	253.667	-2.55831
	253.833	-5.22737	253.833	-2.55918
	254	-5.23967	254	-2.56009
	254.167	-5.252	254.167	-2.561
	254.333	-5.26452	254.333	-2.56211
	254.5	-5.27688	254.5	-2.56317
	254.667	-5.28914	254.667	-2.56423
	254.833	-5.30135	254.833	-2.56531
	255	-5.31347	255	-2.56641
	255.167	-5.32567	255.167	-2.5674
	255.333	-5.33791	255.333	-2.56827
	255.5	-5.35018	255.5	-2.56908
	255.667	-5.36249	255.667	-2.56967
	255.833	-5.37487	255.833	-2.57029
	256	-5.38732	256	-2.57088
	256.167	-5.39981	256.167	-2.57146
	256.333	-5.41242	256.333	-2.57221
	256.5	-5.4249	256.5	-2.57315
	256.667	-5.43741	256.667	-2.57412
	256.833	-5.44999	256.833	-2.57514
	257	-5.46257	257	-2.57645
	257.167	-5.47517	257.167	-2.57756
	257.333	-5.48782	257.333	-2.5786
	257.5	-5.50048	257.5	-2.57961
	257.667	-5.51323	257.667	-2.58036
	257.833	-5.5259	257.833	-2.58118
	258	-5.53855	258	-2.58196
	258.167	-5.5512	258.167	-2.58269
	258.333	-5.56383	258.333	-2.58332
	258.5	-5.57645	258.5	-2.58404
	258.667	-5.58905	258.667	-2.58479
	258.833	-5.60162	258.833	-2.58553
	259	-5.61412	259	-2.58627
	259.167	-5.6266	259.167	-2.58716
	259.333	-5.63905	259.333	-2.58817
	259.5	-5.65145	259.5	-2.58909
	259.667	-5.66377	259.667	-2.59073
	259.833	-5.67611	259.833	-2.59207
	260	-5.68845	260	-2.5937
	260.167	-5.70078	260.167	-2.59585
	260.333	-5.71304	260.333	-2.59591
	260.5	-5.72532	260.5	-2.59679
	260.667	-5.7376	260.667	-2.59791
	260.833	-5.74991	260.833	-2.59909
	261	-5.76222	261	-2.60016
	261.167	-5.77455	261.167	-2.60116
	261.333	-5.78688	261.333	-2.60209
	261.5	-5.79923	261.5	-2.60297
	261.667	-5.81168	261.667	-2.60364
	261.833	-5.8241	261.833	-2.60436
	262	-5.8365	262	-2.60512
	262.167	-5.8489	262.167	-2.60587
	262.333	-5.86131	262.333	-2.60658
	262.5	-5.87371	262.5	-2.60743
	262.667	-5.88611	262.667	-2.60835
	262.833	-5.89848	262.833	-2.6093
	263	-5.91071	263	-2.61035
	263.167	-5.92291	263.167	-2.6112
	263.333	-5.9351	263.333	-2.61201
	263.5	-5.94732	263.5	-2.61286
	263.667	-5.95941	263.667	-2.61362
	263.833	-5.97157	263.833	-2.6145
	264	-5.98376	264	-2.61542
	264.167	-5.99597	264.167	-2.61633
	264.333	-6.00824	264.333	-2.61734
	264.5	-6.02045	264.5	-2.61827
	264.667	-6.0326	264.667	-2.61921
	264.833	-6.04467	264.833	-2.62015
	265	-6.0566	265	-2.62103
	265.167	-6.06853	265.167	-2.6219
	265.333	-6.08042	265.333	-2.62279
	265.5	-6.09226	265.5	-2.62371
	265.667	-6.10387	265.667	-2.62468
	265.833	-6.11557	265.833	-2.62555
	266	-6.12727	266	-2.62635
	266.167	-6.13894	266.167	-2.62712
	266.333	-6.15047	266.333	-2.62786
	266.5	-6.16202	266.5	-2.62865
	266.667	-6.17358	266.667	-2.62951
	266.833	-6.18516	266.833	-2.6304
	267	-6.1966	267	-2.63139
	267.167	-6.20803	267.167	-2.63238
	267.333	-6.21942	267.333	-2.63344
	267.5	-6.23077	267.5	-2.63452
	267.667	-6.24194	267.667	-2.63571
	267.833	-6.25313	267.833	-2.63681
	268	-6.2643	268	-2.63787
	268.167	-6.27543	268.167	-2.63892
	268.333	-6.28625	268.333	-2.63994
	268.5	-6.29714	268.5	-2.64098
	268.667	-6.308	268.667	-2.64198
	268.833	-6.31882	268.833	-2.64296
	269	-6.32942	269	-2.64394
	269.167	-6.34007	269.167	-2.64491
	269.333	-6.35066	269.333	-2.64585
	269.5	-6.36119	269.5	-2.6468
	269.667	-6.37154	269.667	-2.6476
	269.833	-6.38189	269.833	-2.64842
	270	-6.39216	270	-2.64923
	270.167	-6.40238	270.167	-2.65003
	270.333	-6.41227	270.333	-2.65077
	270.5	-6.42219	270.5	-2.65159
	270.667	-6.43208	270.667	-2.65242
	270.833	-6.44194	270.833	-2.65325
	271	-6.45147	271	-2.65425
	271.167	-6.4611	271.167	-2.65517
	271.333	-6.4707	271.333	-2.65608
	271.5	-6.48024	271.5	-2.65701
	271.667	-6.48958	271.667	-2.65799
	271.833	-6.49891	271.833	-2.65896
	272	-6.50817	272	-2.65992
	272.167	-6.51739	272.167	-2.66086
	272.333	-6.52631	272.333	-2.66185
	272.5	-6.5353	272.5	-2.66281
	272.667	-6.54427	272.667	-2.66372
	272.833	-6.55319	272.833	-2.66459
	273	-6.56181	273	-2.66545
	273.167	-6.57045	273.167	-2.6663
	273.333	-6.57902	273.333	-2.66716
	273.5	-6.58753	273.5	-2.66801
	273.667	-6.59578	273.667	-2.66885
	273.833	-6.60409	273.833	-2.66977
	274	-6.61236	274	-2.67074
	274.167	-6.62057	274.167	-2.67172
	274.333	-6.62851	274.333	-2.67272
	274.5	-6.63641	274.5	-2.67362
	274.667	-6.64425	274.667	-2.67443
	274.833	-6.65203	274.833	-2.67518
	275	-6.65941	275	-2.67579
	275.167	-6.66686	275.167	-2.67644
	275.333	-6.67422	275.333	-2.67711
	275.5	-6.68148	275.5	-2.67781
	275.667	-6.68841	275.667	-2.6786
	275.833	-6.69536	275.833	-2.67944
	276	-6.70219	276	-2.68031
	276.167	-6.70894	276.167	-2.68117
	276.333	-6.71525	276.333	-2.68221
	276.5	-6.72162	276.5	-2.68318
	276.667	-6.72795	276.667	-2.68415
	276.833	-6.73422	276.833	-2.68512
	277	-6.74007	277	-2.68606
	277.167	-6.74604	277.167	-2.687
	277.333	-6.75199	277.333	-2.68793
	277.5	-6.75786	277.5	-2.68885
	277.667	-6.76341	277.667	-2.68971
	277.833	-6.76893	277.833	-2.69055
	278	-6.77432	278	-2.69139
	278.167	-6.77961	278.167	-2.69224
	278.333	-6.78444	278.333	-2.69306
	278.5	-6.78931	278.5	-2.69391
	278.667	-6.79412	278.667	-2.69481
	278.833	-6.79884	278.833	-2.69576
	279	-6.8031	279	-2.69678
	279.167	-6.80744	279.167	-2.69778
	279.333	-6.81166	279.333	-2.6988
	279.5	-6.81577	279.5	-2.69979
	279.667	-6.81941	279.667	-2.70079
	279.833	-6.82311	279.833	-2.70178
	280	-6.82675	280	-2.70277
	280.167	-6.8303	280.167	-2.70377
	280.333	-6.83339	280.333	-2.70476
	280.5	-6.83658	280.5	-2.70574
	280.667	-6.83967	280.667	-2.7067
	280.833	-6.84267	280.833	-2.70766
	281	-6.84537	281	-2.70863
	281.167	-6.84812	281.167	-2.70961
	281.333	-6.85076	281.333	-2.71057
	281.5	-6.85331	281.5	-2.71153
	281.667	-6.85551	281.667	-2.71243
	281.833	-6.85767	281.833	-2.71334
	282	-6.85972	282	-2.71426
	282.167	-6.86168	282.167	-2.71519
	282.333	-6.86313	282.333	-2.71611
	282.5	-6.86461	282.5	-2.71704
	282.667	-6.86599	282.667	-2.71799
	282.833	-6.8673	282.833	-2.71896
	283	-6.86809	283	-2.72002
	283.167	-6.86895	283.167	-2.72105
	283.333	-6.86973	283.333	-2.7221
	283.5	-6.87044	283.5	-2.72315
	283.667	-6.87067	283.667	-2.72427
	283.833	-6.87092	283.833	-2.72532
	284	-6.87105	284	-2.72634
	284.167	-6.87111	284.167	-2.72733
	284.333	-6.87059	284.333	-2.72826
	284.5	-6.87013	284.5	-2.72915
	284.667	-6.86953	284.667	-2.73003
	284.833	-6.86881	284.833	-2.7309
	285	-6.86758	285	-2.7317
	285.167	-6.86647	285.167	-2.73257
	285.333	-6.86529	285.333	-2.73343
	285.5	-6.86404	285.5	-2.73429
	285.667	-6.86234	285.667	-2.73523
	285.833	-6.8607	285.833	-2.73617
	286	-6.85898	286	-2.73713
	286.167	-6.85715	286.167	-2.7381
	286.333	-6.85483	286.333	-2.73911
	286.5	-6.85256	286.5	-2.74013
	286.667	-6.85018	286.667	-2.74115
	286.833	-6.84768	286.833	-2.74218
	287	-6.84468	287	-2.74315
	287.167	-6.84172	287.167	-2.74398
	287.333	-6.83864	287.333	-2.74479
	287.5	-6.83544	287.5	-2.74562
	287.667	-6.83169	287.667	-2.74639
	287.833	-6.82803	287.833	-2.74729
	288	-6.82426	288	-2.74821
	288.167	-6.82038	288.167	-2.74911
	288.333	-6.81598	288.333	-2.7502
	288.5	-6.81166	288.5	-2.7512
	288.667	-6.80722	288.667	-2.75219
	288.833	-6.80268	288.833	-2.75316
	289	-6.79762	289	-2.75407
	289.167	-6.79265	289.167	-2.75501
	289.333	-6.78757	289.333	-2.756
	289.5	-6.78238	289.5	-2.757
	289.667	-6.77673	289.667	-2.75793
	289.833	-6.77116	289.833	-2.75889
	290	-6.76544	290	-2.75984
	290.167	-6.75962	290.167	-2.76078
	290.333	-6.75335	290.333	-2.76179
	290.5	-6.74711	290.5	-2.76282
	290.667	-6.7408	290.667	-2.76388
	290.833	-6.73443	290.833	-2.76496
	291	-6.72754	291	-2.7662
	291.167	-6.72074	291.167	-2.76737
	291.333	-6.71386	291.333	-2.7685
	291.5	-6.70691	291.5	-2.76965
	291.667	-6.69947	291.667	-2.77082
	291.833	-6.69204	291.833	-2.77197
	292	-6.68448	292	-2.77311
	292.167	-6.67685	292.167	-2.77421
	292.333	-6.66872	292.333	-2.77525
	292.5	-6.66069	292.5	-2.7763
	292.667	-6.65258	292.667	-2.77738
	292.833	-6.64437	292.833	-2.77849
	293	-6.63574	293	-2.7795
	293.167	-6.62712	293.167	-2.78057
	293.333	-6.61836	293.333	-2.78167
	293.5	-6.60948	293.5	-2.78281
	293.667	-6.60002	293.667	-2.78401
	293.833	-6.59069	293.833	-2.78526
	294	-6.58125	294	-2.78657
	294.167	-6.57167	294.167	-2.7879
	294.333	-6.56152	294.333	-2.78928
	294.5	-6.55148	294.5	-2.7906
	294.667	-6.54137	294.667	-2.7919
	294.833	-6.53116	294.833	-2.79319
	295	-6.52048	295	-2.7944
	295.167	-6.5099	295.167	-2.79568
	295.333	-6.49927	295.333	-2.79697
	295.5	-6.48856	295.5	-2.79825
	295.667	-6.47747	295.667	-2.79955
	295.833	-6.46643	295.833	-2.8008
	296	-6.45528	296	-2.80201
	296.167	-6.44402	296.167	-2.80319
	296.333	-6.43222	296.333	-2.8043
	296.5	-6.42043	296.5	-2.80548
	296.667	-6.40853	296.667	-2.80669
	296.833	-6.39655	296.833	-2.80786
	297	-6.38391	297	-2.80896
	297.167	-6.37145	297.167	-2.81007
	297.333	-6.35892	297.333	-2.81118
	297.5	-6.34629	297.5	-2.81228
	297.667	-6.33326	297.667	-2.81333
	297.833	-6.32033	297.833	-2.81444
	298	-6.30736	298	-2.81556
	298.167	-6.2943	298.167	-2.8167
	298.333	-6.28084	298.333	-2.81792
	298.5	-6.26746	298.5	-2.81913
	298.667	-6.25397	298.667	-2.82036
	298.833	-6.24039	298.833	-2.82158
	299	-6.22629	299	-2.8228
	299.167	-6.21225	299.167	-2.82401
	299.333	-6.19815	299.333	-2.82523
	299.5	-6.18399	299.5	-2.82643
	299.667	-6.16937	299.667	-2.82596
	299.833	-6.1549	299.833	-2.82422
	300	-6.14038	300	-2.82531
	300.167	-6.12577	300.167	-2.82729
	300.333	-6.11091	300.333	-2.8296
	300.5	-6.09606	300.5	-2.83124
	300.667	-6.08113	300.667	-2.83291
	300.833	-6.06612	300.833	-2.83459
	301	-6.05073	301	-2.83605
	301.167	-6.03543	301.167	-2.83755
	301.333	-6.02004	301.333	-2.83902
	301.5	-6.00454	301.5	-2.84045
	301.667	-5.98865	301.667	-2.8418
	301.833	-5.97279	301.833	-2.8432
	302	-5.95683	302	-2.84462
	302.167	-5.94081	302.167	-2.84606
	302.333	-5.92437	302.333	-2.84756
	302.5	-5.90799	302.5	-2.84909
	302.667	-5.89149	302.667	-2.85067
	302.833	-5.8749	302.833	-2.85227
	303	-5.85786	303	-2.854
	303.167	-5.84086	303.167	-2.85562
	303.333	-5.82378	303.333	-2.85714
	303.5	-5.80663	303.5	-2.8586
	303.667	-5.78895	303.667	-2.85979
	303.833	-5.77141	303.833	-2.86089
	304	-5.75379	304	-2.86193
	304.167	-5.73612	304.167	-2.86294
	304.333	-5.71812	304.333	-2.86355
	304.5	-5.70019	304.5	-2.86435
	304.667	-5.68219	304.667	-2.8652
	304.833	-5.66414	304.833	-2.86607
	305	-5.64582	305	-2.86704
	305.167	-5.62746	305.167	-2.86804
	305.333	-5.60897	305.333	-2.86911
	305.5	-5.59042	305.5	-2.8702
	305.667	-5.57155	305.667	-2.87146
	305.833	-5.5527	305.833	-2.87263
	306	-5.53377	306	-2.87378
	306.167	-5.51476	306.167	-2.87495
	306.333	-5.49544	306.333	-2.87608
	306.5	-5.47618	306.5	-2.87719
	306.667	-5.4569	306.667	-2.8783
	306.833	-5.43758	306.833	-2.87943
	307	-5.418	307	-2.88055
	307.167	-5.39852	307.167	-2.88173
	307.333	-5.37907	307.333	-2.8829
	307.5	-5.3596	307.5	-2.88407
	307.667	-5.33994	307.667	-2.88532
	307.833	-5.32021	307.833	-2.88652
	308	-5.30039	308	-2.88773
	308.167	-5.2805	308.167	-2.88895
	308.333	-5.26026	308.333	-2.89014
	308.5	-5.24007	308.5	-2.89131
	308.667	-5.21982	308.667	-2.89235
	308.833	-5.1995	308.833	-2.89318
	309	-5.17893	309	-2.8946
	309.167	-5.15846	309.167	-2.89551
	309.333	-5.13799	309.333	-2.89493
	309.5	-5.11749	309.5	-2.89299
	309.667	-5.0969	309.667	-2.88966
	309.833	-5.0763	309.833	-2.88832
	310	-5.05566	310	-2.88935
	310.167	-5.03501	310.167	-2.89189
	310.333	-5.01428	310.333	-2.89571
	310.5	-4.9936	310.5	-2.89885
	310.667	-4.97283	310.667	-2.90171
	310.833	-4.95199	310.833	-2.90455
	311	-4.93108	311	-2.90714
	311.167	-4.91016	311.167	-2.90969
	311.333	-4.88921	311.333	-2.91212
	311.5	-4.86825	311.5	-2.91449
	311.667	-4.84714	311.667	-2.91642
	311.833	-4.82611	311.833	-2.91854
	312	-4.80508	312	-2.92064
	312.167	-4.78404	312.167	-2.92269
	312.333	-4.76297	312.333	-2.92453
	312.5	-4.74187	312.5	-2.92639
	312.667	-4.72077	312.667	-2.92825
	312.833	-4.69967	312.833	-2.93009
	313	-4.67854	313	-2.93166
	313.167	-4.65743	313.167	-2.9333
	313.333	-4.63633	313.333	-2.93491
	313.5	-4.61524	313.5	-2.93651
	313.667	-4.59423	313.667	-2.93806
	313.833	-4.57318	313.833	-2.93971
	314	-4.55216	314	-2.94138
	314.167	-4.53118	314.167	-2.94299
	314.333	-4.51025	314.333	-2.9447
	314.5	-4.48932	314.5	-2.94634
	314.667	-4.46842	314.667	-2.94797
	314.833	-4.44752	314.833	-2.94958
	315	-4.42666	315	-2.95111
	315.167	-4.40581	315.167	-2.95269
	315.333	-4.38499	315.333	-2.95429
	315.5	-4.36421	315.5	-2.95592
	315.667	-4.34353	315.667	-2.95761
	315.833	-4.32288	315.833	-2.95932
	316	-4.30227	316	-2.96105
	316.167	-4.28172	316.167	-2.96278
	316.333	-4.26134	316.333	-2.96461
	316.5	-4.24089	316.5	-2.96635
	316.667	-4.22049	316.667	-2.96807
	316.833	-4.20014	316.833	-2.96979
	317	-4.17992	317	-2.97151
	317.167	-4.15973	317.167	-2.97334
	317.333	-4.13962	317.333	-2.97524
	317.5	-4.11955	317.5	-2.97718
	317.667	-4.09977	317.667	-2.97918
	317.833	-4.07998	317.833	-2.98103
	318	-4.06028	318	-2.98273
	318.167	-4.04064	318.167	-2.98437
	318.333	-4.02135	318.333	-2.98574
	318.5	-4.00193	318.5	-2.98715
	318.667	-3.98255	318.667	-2.9886
	318.833	-3.96321	318.833	-2.99008
	319	-3.94419	319	-2.99155
	319.167	-3.92518	319.167	-2.99325
	319.333	-3.90622	319.333	-2.99508
	319.5	-3.88733	319.5	-2.99698
	319.667	-3.86882	319.667	-2.99938
	319.833	-3.85022	319.833	-3.00165
	320	-3.83169	320	-3.00394
	320.167	-3.81324	320.167	-3.00624
	320.333	-3.79519	320.333	-3.00875
	320.5	-3.77711	320.5	-3.01112
	320.667	-3.7591	320.667	-3.01342
	320.833	-3.74117	320.833	-3.01571
	321	-3.72364	321	-3.01791
	321.167	-3.70601	321.167	-3.02011
	321.333	-3.68843	321.333	-3.02231
	321.5	-3.67092	321.5	-3.02455
	321.667	-3.6537	321.667	-3.02668
	321.833	-3.63644	321.833	-3.02892
	322	-3.61927	322	-3.03124
	322.167	-3.60219	322.167	-3.03357
	322.333	-3.58551	322.333	-3.03602
	322.5	-3.56879	322.5	-3.03841
	322.667	-3.55219	322.667	-3.04079
	322.833	-3.53569	322.833	-3.04316
	323	-3.5196	323	-3.04555
	323.167	-3.50343	323.167	-3.04793
	323.333	-3.48739	323.333	-3.05028
	323.5	-3.47144	323.5	-3.05261
	323.667	-3.45592	323.667	-3.05488
	323.833	-3.44041	323.833	-3.05716
	324	-3.42501	324	-3.05942
	324.167	-3.40966	324.167	-3.06168
	324.333	-3.39476	324.333	-3.0639
	324.5	-3.37975	324.5	-3.06617
	324.667	-3.36485	324.667	-3.06846
	324.833	-3.35004	324.833	-3.07072
	325	-3.33558	325	-3.07309
	325.167	-3.3212	325.167	-3.0755
	325.333	-3.30698	325.333	-3.07795
	325.5	-3.29285	325.5	-3.08041
	325.667	-3.27929	325.667	-3.08297
	325.833	-3.26556	325.833	-3.08547
	326	-3.25189	326	-3.08799
	326.167	-3.23827	326.167	-3.09049
	326.333	-3.22499	326.333	-3.09293
	326.5	-3.21165	326.5	-3.09538
	326.667	-3.19837	326.667	-3.09784
	326.833	-3.18517	326.833	-3.1003
	327	-3.1723	327	-3.10268
	327.167	-3.15946	327.167	-3.10506
	327.333	-3.14674	327.333	-3.10744
	327.5	-3.13412	327.5	-3.10981
	327.667	-3.122	327.667	-3.11219
	327.833	-3.10981	327.833	-3.11466
	328	-3.09772	328	-3.11717
	328.167	-3.08574	328.167	-3.11965
	328.333	-3.07419	328.333	-3.12226
	328.5	-3.06257	328.5	-3.12484
	328.667	-3.05104	328.667	-3.12743
	328.833	-3.0396	328.833	-3.13001
	329	-3.02859	329	-3.13268
	329.167	-3.01755	329.167	-3.13538
	329.333	-3.00664	329.333	-3.1381
	329.5	-2.99581	329.5	-3.14082
	329.667	-2.98532	329.667	-3.14366
	329.833	-2.97474	329.833	-3.14646
	330	-2.96428	330	-3.1492
	330.167	-2.9539	330.167	-3.15192
	330.333	-2.94383	330.333	-3.15463
	330.5	-2.93381	330.5	-3.15732
	330.667	-2.9239	330.667	-3.15999
	330.833	-2.91412	330.833	-3.16265
	331	-2.9049	331	-3.16528
	331.167	-2.89559	331.167	-3.16798
	331.333	-2.88638	331.333	-3.17072
	331.5	-2.87723	331.5	-3.17349
	331.667	-2.8685	331.667	-3.17631
	331.833	-2.85967	331.833	-3.17905
	332	-2.85091	332	-3.18175
	332.167	-2.84221	332.167	-3.18444
	332.333	-2.83383	332.333	-3.18715
	332.5	-2.82546	332.5	-3.18987
	332.667	-2.81719	332.667	-3.1926
	332.833	-2.80898	332.833	-3.19535
	333	-2.80121	333	-3.19817
	333.167	-2.79335	333.167	-3.20096
	333.333	-2.78554	333.333	-3.20379
	333.5	-2.7778	333.5	-3.20663
	333.667	-2.77035	333.667	-3.20952
	333.833	-2.76287	333.833	-3.21237
	334	-2.75549	334	-3.2152
	334.167	-2.74819	334.167	-3.21803
	334.333	-2.7412	334.333	-3.22084
	334.5	-2.73417	334.5	-3.22366
	334.667	-2.72719	334.667	-3.22651
	334.833	-2.72031	334.833	-3.22939
	335	-2.7138	335	-3.23228
	335.167	-2.70721	335.167	-3.23517
	335.333	-2.7007	335.333	-3.23808
	335.5	-2.69424	335.5	-3.24101
	335.667	-2.68805	335.667	-3.24401
	335.833	-2.68181	335.833	-3.24695
	336	-2.67563	336	-3.24989
	336.167	-2.66952	336.167	-3.25283
	336.333	-2.66373	336.333	-3.25575
	336.5	-2.65792	336.5	-3.25869
	336.667	-2.65222	336.667	-3.26166
	336.833	-2.6466	336.833	-3.26464
	337	-2.6414	337	-3.26764
	337.167	-2.6361	337.167	-3.27064
	337.333	-2.63085	337.333	-3.27363
	337.5	-2.62566	337.5	-3.2766
	337.667	-2.62084	337.667	-3.27959
	337.833	-2.61596	337.833	-3.28255
	338	-2.61118	338	-3.28549
	338.167	-2.60646	338.167	-3.2884
	338.333	-2.60215	338.333	-3.29121
	338.5	-2.59779	338.5	-3.29406
	338.667	-2.59348	338.667	-3.29693
	338.833	-2.58919	338.833	-3.29981
	339	-2.58522	339	-3.30266
	339.167	-2.58123	339.167	-3.30555
	339.333	-2.57731	339.333	-3.30842
	339.5	-2.57349	339.5	-3.3113
	339.667	-2.56992	339.667	-3.31425
	339.833	-2.56633	339.833	-3.31719
	340	-2.5628	340	-3.32008
	340.167	-2.55931	340.167	-3.32293
	340.333	-2.55618	340.333	-3.32566
	340.5	-2.553	340.5	-3.32838
	340.667	-2.54985	340.667	-3.3311
	340.833	-2.54673	340.833	-3.33381
	341	-2.54391	341	-3.33632
	341.167	-2.54103	341.167	-3.33894
	341.333	-2.53819	341.333	-3.34156
	341.5	-2.53545	341.5	-3.34415
	341.667	-2.53298	341.667	-3.34668
	341.833	-2.53052	341.833	-3.34914
	342	-2.52817	342	-3.35156
	342.167	-2.52587	342.167	-3.35397
	342.333	-2.52391	342.333	-3.35619
	342.5	-2.52183	342.5	-3.35844
	342.667	-2.51977	342.667	-3.36065
	342.833	-2.51777	342.833	-3.36285
	343	-2.51596	343	-3.3649
	343.167	-2.51406	343.167	-3.36697
	343.333	-2.51213	343.333	-3.36902
	343.5	-2.5102	343.5	-3.37103
	343.667	-2.50833	343.667	-3.37287
	343.833	-2.50652	343.833	-3.37469
	344	-2.50473	344	-3.37642
	344.167	-2.50294	344.167	-3.3781
	344.333	-2.50125	344.333	-3.3795
	344.5	-2.49962	344.5	-3.38089
	344.667	-2.49803	344.667	-3.38221
	344.833	-2.49642	344.833	-3.38346
	345	-2.49499	345	-3.38429
	345.167	-2.49356	345.167	-3.38512
	345.333	-2.49217	345.333	-3.38592
	345.5	-2.49078	345.5	-3.38664
	345.667	-2.48941	345.667	-3.38697
	345.833	-2.48812	345.833	-3.38739
	346	-2.48692	346	-3.38771
	346.167	-2.48575	346.167	-3.38797
	346.333	-2.4845	346.333	-3.38796
	346.5	-2.48328	346.5	-3.38799
	346.667	-2.48212	346.667	-3.38796
	346.833	-2.48103	346.833	-3.38788
	347	-2.47991	347	-3.38745
	347.167	-2.47884	347.167	-3.38705
	347.333	-2.47782	347.333	-3.38659
	347.5	-2.47688	347.5	-3.38604
	347.667	-2.47603	347.667	-3.38509
	347.833	-2.4751	347.833	-3.38419
	348	-2.47424	348	-3.38325
	348.167	-2.47341	348.167	-3.38227
	348.333	-2.47268	348.333	-3.38093
	348.5	-2.47189	348.5	-3.37968
	348.667	-2.47114	348.667	-3.37841
	348.833	-2.47043	348.833	-3.37711
	349	-2.46985	349	-3.37556
	349.167	-2.46922	349.167	-3.37404
	349.333	-2.46851	349.333	-3.37246
	349.5	-2.46775	349.5	-3.37082
	349.667	-2.46714	349.667	-3.369
	349.833	-2.46656	349.833	-3.36731
	350	-2.46593	350	-3.36566
	350.167	-2.46527	350.167	-3.36399
	350.333	-2.46579	350.333	-3.36232
	350.5	-2.46575	350.5	-3.36064
	350.667	-2.46563	350.667	-3.35896
	350.833	-2.46552	350.833	-3.35728
	351	-2.4653	351	-3.35556
	351.167	-2.46503	351.167	-3.35379
	351.333	-2.46472	351.333	-3.35196
	351.5	-2.46442	351.5	-3.35011
	351.667	-2.46407	351.667	-3.34817
	351.833	-2.4637	351.833	-3.34627
	352	-2.46323	352	-3.34439
	352.167	-2.46277	352.167	-3.34253
	352.333	-2.46238	352.333	-3.34067
	352.5	-2.462	352.5	-3.33884
	352.667	-2.46159	352.667	-3.33703
	352.833	-2.46118	352.833	-3.33523
	353	-2.46093	353	-3.33355
	353.167	-2.4607	353.167	-3.33188
	353.333	-2.46048	353.333	-3.33026
	353.5	-2.46029	353.5	-3.32865
	353.667	-2.46029	353.667	-3.32723
	353.833	-2.46032	353.833	-3.32576
	354	-2.46041	354	-3.32428
	354.167	-2.46055	354.167	-3.32284
	354.333	-2.46071	354.333	-3.32151
	354.5	-2.46078	354.5	-3.32016
	354.667	-2.46087	354.667	-3.31882
	354.833	-2.46097	354.833	-3.31751
	355	-2.46106	355	-3.31631
	355.167	-2.46122	355.167	-3.31509
	355.333	-2.46131	355.333	-3.31389
	355.5	-2.46139	355.5	-3.31272
	355.667	-2.46178	355.667	-3.31167
	355.833	-2.4621	355.833	-3.31061
	356	-2.46239	356	-3.30958
	356.167	-2.46262	356.167	-3.30857
	356.333	-2.46293	356.333	-3.3077
	356.5	-2.46323	356.5	-3.30682
	356.667	-2.46359	356.667	-3.30595
	356.833	-2.46401	356.833	-3.30513
	357	-2.46421	357	-3.30445
	357.167	-2.46448	357.167	-3.30372
	357.333	-2.46482	357.333	-3.30303
	357.5	-2.46523	357.5	-3.30238
	357.667	-2.46568	357.667	-3.3018
	357.833	-2.46608	357.833	-3.30121
	358	-2.46648	358	-3.30064
	358.167	-2.46693	358.167	-3.30008
	358.333	-2.46761	358.333	-3.29958
	358.5	-2.46821	358.5	-3.29908
	358.667	-2.46872	358.667	-3.29863
	358.833	-2.46916	358.833	-3.2982
	359	-2.46974	359	-3.29788
	359.167	-2.47029	359.167	-3.29754
	359.333	-2.47083	359.333	-3.29724
	359.5	-2.47131	359.5	-3.29698
	359.667	-2.47178	359.667	-3.29698
	359.833	-2.47232	359.833	-3.29699
	360	-2.47288	360	-3.29701
	360.167	-2.47341	360.167	-3.297
	360.333	-2.47385	360.333	-3.29707
	360.5	-2.47432	360.5	-3.29698
	360.667	-2.47483	360.667	-3.29684
	360.833	-2.47534	360.833	-3.29669
	361	-2.47583	361	-3.29634
	361.167	-2.47641	361.167	-3.2961
	361.333	-2.47709	361.333	-3.2959
	361.5	-2.47782	361.5	-3.29571
	361.667	-2.47854	361.667	-3.29559
	361.833	-2.47913	361.833	-3.29548
	362	-2.47974	362	-3.29543
	362.167	-2.48038	362.167	-3.29539
	362.333	-2.48077	362.333	-3.29545
	362.5	-2.48127	362.5	-3.29551
	362.667	-2.48185	362.667	-3.29559
	362.833	-2.48246	362.833	-3.29569
	363	-2.48321	363	-3.29593
	363.167	-2.48398	363.167	-3.29615
	363.333	-2.48466	363.333	-3.2964
	363.5	-2.48534	363.5	-3.29666
	363.667	-2.48618	363.667	-3.29699
	363.833	-2.48695	363.833	-3.29727
	364	-2.4877	364	-3.29754
	364.167	-2.48841	364.167	-3.29782
	364.333	-2.48912	364.333	-3.29808
	364.5	-2.48989	364.5	-3.2983
	364.667	-2.4907	364.667	-3.29851
	364.833	-2.49152	364.833	-3.29874
	365	-2.49226	365	-3.29896
	365.167	-2.49304	365.167	-3.29919
	365.333	-2.49389	365.333	-3.29943
	365.5	-2.49476	365.5	-3.29968
	365.667	-2.49547	365.667	-3.29993
	365.833	-2.49619	365.833	-3.30014
	366	-2.49696	366	-3.30033
	366.167	-2.49776	366.167	-3.30054
	366.333	-2.49862	366.333	-3.30072
	366.5	-2.49944	366.5	-3.30092
	366.667	-2.50021	366.667	-3.30115
	366.833	-2.50098	366.833	-3.30143
	367	-2.50188	367	-3.30179
	367.167	-2.50272	367.167	-3.3021
	367.333	-2.50349	367.333	-3.30241
	367.5	-2.50419	367.5	-3.3027
	367.667	-2.5049	367.667	-3.303
	367.833	-2.50558	367.833	-3.30328
	368	-2.50623	368	-3.30358
	368.167	-2.5069	368.167	-3.30387
	368.333	-2.50753	368.333	-3.30416
	368.5	-2.50818	368.5	-3.30451
	368.667	-2.50884	368.667	-3.30485
	368.833	-2.50952	368.833	-3.30516
	369	-2.51023	369	-3.30558
	369.167	-2.51093	369.167	-3.30594
	369.333	-2.51168	369.333	-3.30626
	369.5	-2.51244	369.5	-3.30656
	369.667	-2.51317	369.667	-3.30688
	369.833	-2.5139	369.833	-3.3072
	370	-2.51463	370	-3.30751
	370.167	-2.51534	370.167	-3.3078
	370.333	-2.51591	370.333	-3.30806
	370.5	-2.51646	370.5	-3.30832
	370.667	-2.517	370.667	-3.30859
	370.833	-2.5175	370.833	-3.30889
	371	-2.51793	371	-3.30915
	371.167	-2.51848	371.167	-3.30946
	371.333	-2.51906	371.333	-3.30976
	371.5	-2.51965	371.5	-3.31005
	371.667	-2.52043	371.667	-3.31025
	371.833	-2.52113	371.833	-3.31034
	372	-2.52185	372	-3.31044
	372.167	-2.5226	372.167	-3.31053
	372.333	-2.52341	372.333	-3.31042
	372.5	-2.52421	372.5	-3.31046
	372.667	-2.52506	372.667	-3.31055
	372.833	-2.52588	372.833	-3.3107
	373	-2.52676	373	-3.31103
	373.167	-2.52764	373.167	-3.31134
	373.333	-2.52848	373.333	-3.31167
	373.5	-2.5293	373.5	-3.31205
	373.667	-2.53009	373.667	-3.31257
	373.833	-2.53087	373.833	-3.31299
	374	-2.53166	374	-3.31338
	374.167	-2.53246	374.167	-3.31381
	374.333	-2.53318	374.333	-3.31427
	374.5	-2.53393	374.5	-3.31472
	374.667	-2.53464	374.667	-3.31519
	374.833	-2.53532	374.833	-3.31566
	375	-2.53601	375	-3.31618
	375.167	-2.5367	375.167	-3.31666
	375.333	-2.53737	375.333	-3.31713
	375.5	-2.53809	375.5	-3.31757
	375.667	-2.53878	375.667	-3.31794
	375.833	-2.53948	375.833	-3.31834
	376	-2.54022	376	-3.31877
	376.167	-2.541	376.167	-3.31918
	376.333	-2.54175	376.333	-3.31952
	376.5	-2.54249	376.5	-3.31984
	376.667	-2.54322	376.667	-3.32017
	376.833	-2.54393	376.833	-3.32053
	377	-2.54464	377	-3.32084
	377.167	-2.54533	377.167	-3.32121
	377.333	-2.54601	377.333	-3.32159
	377.5	-2.54673	377.5	-3.32196
	377.667	-2.54747	377.667	-3.32229
	377.833	-2.54816	377.833	-3.32257
	378	-2.54887	378	-3.32283
	378.167	-2.54962	378.167	-3.32308
	378.333	-2.55028	378.333	-3.32318
	378.5	-2.55095	378.5	-3.32334
	378.667	-2.55164	378.667	-3.32347
	378.833	-2.55234	378.833	-3.32356
	379	-2.55292	379	-3.32366
	379.167	-2.55357	379.167	-3.32379
	379.333	-2.55424	379.333	-3.32393
	379.5	-2.55488	379.5	-3.32406
	379.667	-2.55559	379.667	-3.32417
	379.833	-2.55632	379.833	-3.32427
	380	-2.55705	380	-3.32435
	380.167	-2.55781	380.167	-3.32446
	380.333	-2.55867	380.333	-3.32456
	380.5	-2.55943	380.5	-3.32469
	380.667	-2.56017	380.667	-3.32486
	380.833	-2.5609	380.833	-3.32505
	381	-2.56159	381	-3.32535
	381.167	-2.56235	381.167	-3.32564
	381.333	-2.56312	381.333	-3.32596
	381.5	-2.56385	381.5	-3.32635
	381.667	-2.56463	381.667	-3.32698
	381.833	-2.56541	381.833	-3.32756
	382	-2.56618	382	-3.32809
	382.167	-2.56699	382.167	-3.32857
	382.333	-2.56784	382.333	-3.32909
	382.5	-2.56863	382.5	-3.32941
	382.667	-2.56945	382.667	-3.32964
[truncated: 577 more rows]

## Sheet: Figure 1F
Axis	Pore Diameter	Intensity
Unit	nm	%
Comment		ZIF-62	agZIF-62
	0.026487	0.180487	0.012342
	0.0595004	0.183937	0.017955
	0.0768706	0.187487	0.019869
	0.0903107	0.191145	0.008082
	0.101722	0.194911	0.017325
	0.111846	0.198788	0.017908
	0.121059	0.20278	0.007334
	0.129585	0.206893	0.012616
	0.137567	0.211128	0.008303
	0.145105	0.215491	0.019357
	0.15227	0.219986	0.008146
	0.159118	0.224617	0.009641
	0.165689	0.229389	0.007676
	0.172017	0.234307	0.018394
	0.178128	0.239377	0.008575
	0.184045	0.244603	0.015868
	0.189787	0.249992	0.016776
	0.195368	0.25555	0.013185
	0.200802	0.261283	0.018269
	0.206101	0.267199	0.007198
	0.211274	0.273303	0.00667
	0.216331	0.279604	0.015002
	0.221278	0.286109	0.019849
	0.226124	0.292827	0.011022
	0.230873	0.299767	0.018457
	0.235532	0.306937	0.014802
	0.240106	0.314347	0.011132
	0.244599	0.322007	0.016563
	0.249015	0.329929	0.018536
	0.253358	0.338123	0.013248
	0.257631	0.346601	0.020057
	0.261838	0.355376	0.029794
	0.265982	0.364461	0.043456
	0.270065	0.37387	0.062285
	0.274089	0.383617	0.087784
	0.278058	0.39372	0.121762
	0.281973	0.404193	0.166307
	0.285836	0.415055	0.223805
	0.289649	0.426324	0.29692
	0.293414	0.43802	0.388562
	0.297133	0.450163	0.501828
	0.300807	0.462776	0.639898
	0.304438	0.475883	0.806002
	0.308026	0.489508	1.00317
	0.311575	0.503677	1.23444
	0.315083	0.518419	1.5021
	0.318554	0.533764	1.80838
	0.321988	0.549745	2.15457
	0.325385	0.566395	2.54114
	0.328748	0.583748	2.96803
	0.332077	0.601848	3.4339
	0.335372	0.620732	3.9363
	0.338636	0.640447	4.47225
	0.341868	0.66104	5.03707
	0.345069	0.68256	5.62541
	0.348241	0.705062	6.23125
	0.351384	0.728607	6.84738
	0.354498	0.753258	7.46599
	0.357585	0.779076	8.07921
	0.360645	0.806141	8.67853
	0.363678	0.834526	9.25541
	0.366686	0.86432	9.80186
	0.369669	0.895605	10.3099
	0.372627	0.928489	10.7722
	0.37556	0.963075	11.1821
	0.37847	0.999472	11.5343
	0.381358	1.03781	11.8242
	0.384222	1.07822	12.048
	0.387064	1.12085	12.2038
	0.389885	1.16586	12.2904
	0.392684	1.21343	12.3079
	0.395463	1.26372	12.2576
	0.398221	1.31696	12.1418
	0.400959	1.37337	11.9637
	0.403677	1.4332	11.7274
	0.406376	1.49669	11.4379
	0.409057	1.56417	11.1002
	0.411718	1.63593	10.7206
	0.414361	1.71235	10.305
	0.416987	1.7938	9.85936
	0.419594	1.88071	9.39034
	0.422184	1.97356	8.90377
	0.424758	2.07288	8.40536
	0.427314	2.17923	7.90113
	0.429854	2.29325	7.39591
	0.432378	2.41564	6.89447
	0.434886	2.5472	6.40111
	0.437379	2.68879	5.91939
	0.439855	2.84137	5.45293
	0.442317	3.00603	5.00389
	0.444764	3.18397	4.57465
	0.447196	3.37651	4.16692
	0.449614	3.58514	3.78176
	0.452017	3.81152	3.42016
	0.454406	4.05748	3.08237
	0.456782	4.32507	2.76834
	0.459144	4.61656	2.47801
	0.461492	4.93447	2.21087
	0.463828	5.28155	1.96601
	0.46615	5.66086	1.74279
	0.468459	6.07571	1.54009
	0.470756	6.52965	1.35673
	0.47304	7.02651	1.19161
	0.475312	7.57026	1.04346
	0.477571	8.16491	0.911096
	0.479819	8.81449	0.793188
	0.482055	9.52258	0.68859
	0.484279	10.2922	0.596133
	0.486492	11.1251	0.514659
	0.488693	12.0214	0.443141
	0.490883	12.9786	0.380543
	0.493063	13.9909	0.325909
	0.495231	15.0476	0.278423
	0.497388	16.1325	0.237257
	0.499535	17.2231	0.201664
	0.501671	18.2898	0.170996
	0.503797	19.2968	0.144638
	0.505912	20.2033	0.122058
	0.508018	20.9669	0.102753
	0.510113	21.5476	0.086308
	0.512198	21.9129	0.072331
	0.514274	22.0419	0.060478
	0.51634	21.9286	0.050457
	0.518397	21.5828	0.042003
	0.520444	21.0283	0.034892
	0.522482	20.2995	0.028923
	0.52451	19.4361	0.023927
	0.526529	18.4792	0.019753
	0.52854	17.4673	0.016273
	0.530541	16.4337	0.01338
	0.532534	15.4055	0.010979
	0.534518	14.4031	0.005883
	0.536493	13.4412	0.010311
	0.53846	12.5293	0.008605
	0.540419	11.6728	0.013831
	0.542369	10.874	0.013279
	0.544311	10.133	0.013544
	0.546244	9.44826	0.006739
	0.54817	8.81721	0.005312
	0.550088	8.23672	0.008019
	0.551997	7.70336	0.012557
	0.553899	7.2135	0.016943
	0.555793	6.7637	0.008682
	0.55768	6.35052	0.011754
	0.559559	5.97079	0.014176
	0.56143	5.62153	0.010259
	0.563294	5.29999	0.010061
	0.565151	5.00365	0.015576
	0.567	4.73024	0.018734
	0.568842	4.47764	0.006503
	0.570677	4.244	0.007358
	0.572505	4.0276	0.009536
	0.574326	3.8269	0.012755
	0.57614	3.64052	0.006287
	0.577947	3.46721	0.015906
	0.579747	3.30584	0.017758
	0.581541	3.15539	0.005588
	0.583328	3.01493	0.01949
	0.585108	2.88365	0.014236
	0.586882	2.76079	0.018548
	0.588649	2.64567	0.018458
	0.590409	2.53767	0.012974
	0.592164	2.43624	0.016443
	0.593912	2.34087	0.007722
	0.595654	2.25109	0.015857
	0.597389	2.1665	0.016444
	0.599119	2.0867	0.009447
	0.600842	2.01135	0.017044
	0.602559	1.94013	0.009331
	0.604271	1.87274	0.017005
	0.605976	1.80894	0.013498
	0.607676	1.74845	0.018105
	0.609369	1.69107	0.005346
	0.611057	1.63657	0.00835
	0.612739	1.5848	0.015543
	0.614416	1.53555	0.010446
	0.616086	1.48867	0.016035
	0.617752	1.44402	0.024289
	0.619411	1.40145	0.036281
	0.621066	1.36084	0.053483
	0.622714	1.32206	0.077767
	0.624358	1.28502	0.111624
	0.625996	1.24961	0.15811
	0.627628	1.21574	0.221032
	0.629256	1.18331	0.305121
	0.630878	1.15224	0.415801
	0.632495	1.12247	0.559539
	0.634106	1.09392	0.743495
	0.635713	1.06652	0.975951
	0.637315	1.04022	1.26546
	0.638911	1.01495	1.62077
	0.640503	0.990663	2.05129
	0.64209	0.96731	2.56532
	0.643671	0.944835	3.16998
	0.645248	0.923206	3.87196
	0.64682	0.90237	4.6747
	0.648388	0.882294	5.57976
	0.64995	0.862942	6.58363
	0.651508	0.844279	7.68139
	0.653061	0.826268	8.8621
	0.654609	0.808883	10.1112
	0.656153	0.792094	11.4106
	0.657692	0.775874	12.737
	0.659227	0.760198	14.0653
	0.660757	0.74504	15.3661
	0.662283	0.730378	16.6104
	0.663804	0.716193	17.7668
	0.665321	0.702458	18.8068
	0.666833	0.68916	19.7024
	0.668341	0.676276	20.4304
	0.669845	0.663792	20.9709
	0.671344	0.651691	21.3097
	0.672839	0.639957	21.4388
	0.67433	0.628573	21.3559
	0.675817	0.617528	21.0652
	0.677299	0.606807	20.5773
	0.678778	0.596396	19.9069
	0.680252	0.586287	19.0752
	0.681722	0.576464	18.1053
	0.683188	0.566919	17.0236
	0.68465	0.55764	15.8577
	0.686109	0.548616	14.6344
	0.687563	0.53984	13.3828
	0.689013	0.531302	12.1271
	0.690459	0.522993	10.8905
	0.691901	0.514904	9.69271
	0.69334	0.50703	8.54965
	0.694775	0.49936	7.4752
	0.696205	0.491888	6.47957
	0.697632	0.484609	5.56756
	0.699056	0.477513	4.74247
	0.700475	0.470596	4.00586
	0.701891	0.463851	3.3548
	0.703303	0.457273	2.78613
	0.704712	0.450856	2.29442
	0.706116	0.444595	1.87426
	0.707518	0.438484	1.51816
	0.708915	0.432519	1.21999
	0.710309	0.426695	0.972399
	0.7117	0.421008	0.768787
	0.713087	0.415452	0.603035
	0.71447	0.410026	0.469338
	0.71585	0.404723	0.362397
	0.717226	0.39954	0.277684
	0.718599	0.394474	0.211118
	0.719969	0.38952	0.15927
	0.721335	0.384677	0.119259
	0.722698	0.379939	0.088621
	0.724057	0.375306	0.065372
	0.725413	0.370771	0.047861
	0.726766	0.366334	0.03478
	0.728116	0.361992	0.025088
	0.729462	0.357741	0.017969
	0.730805	0.353579	0.012777
	0.732145	0.349504	0.016229
	0.733481	0.345512	0.014329
	0.734814	0.341603	0.016067
	0.736145	0.337773	0.010251
	0.737472	0.33402	0.017073
	0.738795	0.330342	0.012961
	0.740116	0.326738	0.01263
	0.741434	0.323204	0.01168
	0.742748	0.31974	0.014484
	0.74406	0.316343	0.010098
	0.745368	0.313011	0.018293
	0.746673	0.309744	0.008981
	0.747976	0.306538	0.01161
	0.749275	0.303394	0.006271
	0.750571	0.300308	0.017518
	0.751865	0.29728	0.016429
	0.753155	0.294308	0.00721
	0.754443	0.29139	0.0112
	0.755727	0.288526	0.017945
	0.757009	0.285714	0.018629
	0.758288	0.282952	0.007342
	0.759564	0.28024	0.016119
	0.760837	0.277576	0.013649
	0.762107	0.27496	0.01279
	0.763375	0.272389	0.005654
	0.764639	0.269863	0.011807
	0.765901	0.267381	0.014338
	0.76716	0.264941	0.012108
	0.768417	0.262543	0.017835
	0.76967	0.260186	0.009718
	0.770921	0.257869	0.011679
	0.772169	0.255591	0.00728
	0.773415	0.25335	0.009545
	0.774657	0.251147	0.006394
	0.775898	0.24898	0.011872
	0.777135	0.246849	0.017737
	0.77837	0.244752	0.008226
	0.779602	0.242689	0.005022
	0.780832	0.24066	0.00794
	0.782059	0.238662	0.010025
	0.783283	0.236697	0.013638
	0.784505	0.234763	0.010226
	0.785724	0.232859	0.013747
	0.786941	0.230984	0.019644
	0.788155	0.229139	0.0157
	0.789367	0.227322	0.014362
	0.790576	0.225533	0.012119
	0.791782	0.223772	0.009869
	0.792987	0.222037	0.00677
	0.794188	0.220328	0.017023
	0.795388	0.218645	0.019212
	0.796584	0.216987	0.015354
	0.797779	0.215354	0.017939
	0.798971	0.213745	0.007326
	0.80016	0.212159	0.011316
	0.801347	0.210596	0.00541
	0.802532	0.209056	0.017497
	0.803715	0.207539	0.017641
	0.804895	0.206043	0.014882
	0.806073	0.204568	0.005938
	0.807248	0.203115	0.008289
	0.808421	0.201681	0.007066
	0.809592	0.200268	0.005251
	0.81076	0.198875	0.018647
	0.811926	0.197501	0.018668
	0.81309	0.196147	0.015769
	0.814252	0.19481	0.005099
	0.815411	0.193493	0.012847
	0.816568	0.192193	0.007265
	0.817723	0.190909	0.016761
	0.818876	0.189644	0.008165
	0.820026	0.188398	0.009125
	0.821175	0.187165	0.009482
	0.822321	0.185951	0.017632
	0.823465	0.18475	0.014732
	0.824606	0.183567	0.013773
	0.825746	0.1824	0.018535
	0.826883	0.181247	0.007526
	0.828019	0.180109	0.011323
	0.829152	0.178986	0.013258
	0.830283	0.177878	0.013249
	0.831412	0.176783	0.012569
	0.832538	0.175702	0.00557
	0.833663	0.174636	0.011588
	0.834786	0.173581	0.01651
	0.835906	0.172542	0.01356
	0.837025	0.171514	0.018375
	0.838141	0.170499	0.008564
	0.839256	0.169497	0.013844
	0.840368	0.168507	0.009096
	0.841478	0.167529	0.01912
	0.842587	0.166564	0.016161
	0.843693	0.16561	0.014441
	0.844797	0.164668	0.005184
	0.8459	0.163737	0.015983
	0.847	0.162816	0.008514
	0.848098	0.161906	0.009233
	0.849195	0.161009	0.005673
	0.850289	0.160121	0.005984
	0.851382	0.159244	0.014866
	0.852472	0.158376	0
	0.853561	0.157519	0
	0.854648	0.156672	0
	0.855733	0.155835	0
	0.856815	0.155007	0
	0.857897	0.154189	0
	0.858976	0.153379	0
	0.860053	0.15258	0
	0.861128	0.151789	0
	0.862202	0.151007	0
	0.863274	0.150235	0
	0.864343	0.14947	0
	0.865411	0.148713	0
	0.866478	0.147967	0
	0.867542	0.147227	0
	0.868604	0.146495	0
	0.869665	0.145772	0
	0.870724	0.145057	0
	0.871781	0.144349	0
	0.872837	0.14365	0
	0.87389	0.142957	0
	0.874942	0.142271	0
	0.875992	0.141594	0
	0.87704	0.140923	0
	0.878087	0.140259	0
	0.879132	0.139603	0
	0.880175	0.138953	0
	0.881216	0.13831	0
	0.882256	0.137674	0
	0.883294	0.137044	0
	0.88433	0.136421	0
	0.885365	0.135804	0
	0.886397	0.135194	0
	0.887429	0.13459	0
	0.888458	0.133992	0
	0.889486	0.1334	0
	0.890512	0.132814	0
	0.891536	0.132234	0
	0.892559	0.13166	0
	0.89358	0.131091	0
	0.8946	0.130528	0
	0.895618	0.129971	0
	0.896634	0.129419	0
	0.897649	0.128872	0
	0.898662	0.128331	0
	0.899673	0.127795	0
	0.900683	0.127265	0
	0.901692	0.12674	0
	0.902698	0.126219	0
	0.903703	0.125703	0
	0.904707	0.125193	0
	0.905709	0.124687	0
	0.906709	0.124187	0
	0.907708	0.123691	0
	0.908706	0.123199	0
	0.909701	0.122713	0
	0.910696	0.122231	0
	0.911688	0.121753	0
	0.912679	0.12128	0
	0.913669	0.12081	0
	0.914657	0.120346	0
	0.915644	0.119886	0
	0.916629	0.11943	0
	0.917613	0.118978	0
	0.918595	0.118531	0
	0.919575	0.118087	0
	0.920555	0.117648	0
	0.921532	0.117211	0
	0.922509	0.11678	0
	0.923483	0.116352	0
	0.924457	0.115928	0
	0.925428	0.115508	0
	0.926399	0.115091	0
	0.927368	0.114678	0
	0.928335	0.114269	0
	0.929302	0.113864	0
	0.930266	0.113462	0
	0.931229	0.113063	0
	0.932191	0.112668	0
	0.933152	0.112276	0
	0.934111	0.111888	0
	0.935068	0.111503	0
	0.936025	0.111122	0
	0.93698	0.110744	0
	0.937933	0.110368	0
	0.938885	0.109997	0
	0.939836	0.109628	0
	0.940785	0.109262	0
	0.941733	0.108899	0
	0.94268	0.10854	0
	0.943625	0.108184	0
	0.944569	0.10783	0
	0.945511	0.107479	0
	0.946453	0.107132	0
	0.947393	0.106787	0
	0.948331	0.106445	0
	0.949268	0.106106	0
	0.950204	0.10577	0
	0.951139	0.105436	0
	0.952072	0.105105	0
	0.953004	0.104777	0
	0.953935	0.104451	0
	0.954864	0.104128	0
	0.955792	0.103808	0
	0.956719	0.103491	0
	0.957645	0.103175	0
	0.958569	0.102863	0
	0.959492	0.102552	0
	0.960413	0.102245	0
	0.961334	0.101939	0
	0.962253	0.101637	0
	0.963171	0.101336	0
	0.964087	0.101038	0
	0.965003	0.100743	0
	0.965917	0.100449	0
	0.96683	0.100158	0
	0.967741	0.0998687	0
	0.968652	0.0995819	0
	0.969561	0.0992978	0
	0.970469	0.0990152	0
	0.971376	0.0987353	0
	0.972281	0.0984574	0
	0.973186	0.0981816	0
	0.974089	0.0979077	0
	0.974991	0.0976359	0
	0.975891	0.0973665	0
	0.976791	0.0970987	0
	0.977689	0.0968332	0
	0.978586	0.0965696	0
	0.979482	0.0963079	0
	0.980377	0.0960482	0
	0.98127	0.0957907	0
	0.982163	0.0955346	0
	0.983054	0.0952808	0
	0.983944	0.0950287	0
	0.984833	0.0947785	0
	0.985721	0.0945304	0
	0.986607	0.0942837	0
	0.987493	0.0940391	0
	0.988377	0.0937963	0
	0.98926	0.0935551	0
	0.990142	0.0933156	0
	0.991023	0.0930777	0
	0.991903	0.092842	0
	0.992781	0.0926074	0
	0.993659	0.0923748	0
	0.994535	0.0921439	0
	0.99541	0.0919149	0
	0.996284	0.0916871	0
	0.997157	0.0914612	0
	0.998029	0.0912365	0
	0.9989	0.0910137	0
	0.99977	0.0907927	0
	1.00064	0.0905729	0
	1.00151	0.0903545	0
	1.00237	0.090138	0
	1.00324	0.089923	0
	1.0041	0.0897093	0
	1.00497	0.0894971	0
	1.00583	0.0892863	0
	1.00669	0.0890772	0
	1.00755	0.0888696	0
	1.00841	0.0886633	0
	1.00926	0.0884583	0
	1.01012	0.0882547	0
	1.01098	0.0880524	0
	1.01183	0.0878518	0
	1.01269	0.0876525	0
	1.01354	0.0874545	0
	1.01439	0.0872577	0
	1.01524	0.0870622	0
	1.01609	0.086868	0
	1.01694	0.0866754	0
	1.01779	0.086484	0
	1.01863	0.0862938	0
	1.01948	0.0861049	0
	1.02032	0.0859171	0
	1.02116	0.0857309	0
	1.02201	0.0855458	0
	1.02285	0.0853616	0
	1.02369	0.0851789	0
	1.02453	0.0849976	0
	1.02537	0.0848172	0
	1.0262	0.0846382	0
	1.02704	0.08446	0
	1.02787	0.0842832	0
	1.02871	0.0841076	0
	1.02954	0.083933	0
	1.03037	0.0837598	0
	1.0312	0.0835874	0
	1.03204	0.0834163	0
	1.03286	0.0832463	0
	1.03369	0.0830774	0
	1.03452	0.0829094	0
	1.03535	0.0827425	0
	1.03617	0.0825766	0
	1.037	0.0824121	0
	1.03782	0.0822485	0
	1.03864	0.0820859	0
	1.03946	0.0819243	0
	1.04028	0.0817637	0
	1.0411	0.0816044	0
	1.04192	0.0814457	0
	1.04274	0.0812882	0
	1.04356	0.0811317	0
	1.04437	0.0809762	0
	1.04519	0.0808215	0
	1.046	0.0806678	0
	1.04682	0.080515	0
	1.04763	0.0803634	0
	1.04844	0.0802127	0
	1.04925	0.0800628	0
	1.05006	0.0799139	0
	1.05087	0.0797658	0
	1.05167	0.0796186	0
	1.05248	0.0794723	0
	1.05329	0.0793271	0
	1.05409	0.0791828	0
	1.0549	0.0790389	0
	1.0557	0.0788963	0
	1.0565	0.0787547	0
	1.0573	0.0786137	0
	1.0581	0.0784735	0
	1.0589	0.0783344	0
	1.0597	0.0781958	0
	1.0605	0.0780583	0
	1.0613	0.0779216	0
	1.06209	0.0777856	0
	1.06289	0.0776505	0
	1.06368	0.0775161	0
	1.06447	0.0773824	0
	1.06527	0.0772499	0
	1.06606	0.0771177	0
	1.06685	0.0769867	0
	1.06764	0.0768563	0
	1.06843	0.0767267	0
	1.06921	0.0765979	0
	1.07	0.0764697	0
	1.07079	0.0763423	0
	1.07157	0.0762156	0
	1.07236	0.0760899	0
	1.07314	0.0759646	0
	1.07393	0.0758403	0
	1.07471	0.0757167	0
	1.07549	0.0755934	0
	1.07627	0.0754712	0
	1.07705	0.0753496	0
	1.07783	0.075229	0
	1.07861	0.0751088	0
	1.07938	0.0749893	0
	1.08016	0.0748704	0
	1.08093	0.0747524	0
	1.08171	0.0746348	0
	1.08248	0.0745182	0
	1.08326	0.0744021	0
	1.08403	0.0742868	0
	1.0848	0.074172	0
	1.08557	0.0740579	0
	1.08634	0.0739444	0
	1.08711	0.0738315	0
	1.08788	0.0737192	0
	1.08864	0.0736076	0
	1.08941	0.0734968	0
	1.09018	0.0733864	0
	1.09094	0.0732768	0
	1.0917	0.0731676	0
	1.09247	0.0730592	0
	1.09323	0.0729511	0
	1.09399	0.0728439	0
	1.09475	0.0727373	0
	1.09551	0.0726312	0
	1.09627	0.0725257	0
	1.09703	0.0724208	0
	1.09779	0.0723165	0
	1.09855	0.0722127	0
	1.0993	0.0721095	0
	1.10006	0.0720068	0
	1.10081	0.0719046	0
	1.10157	0.0718033	0
	1.10232	0.0717023	0
	1.10307	0.0716018	0
	1.10382	0.0715021	0
	1.10457	0.0714027	0
	1.10532	0.071304	0
	1.10607	0.0712057	0
	1.10682	0.0711081	0
	1.10757	0.0710107	0
	1.10832	0.0709142	0
	1.10906	0.0708179	0
	1.10981	0.0707224	0
	1.11055	0.0706274	0
	1.1113	0.0705326	0
	1.11204	0.0704386	0
	1.11278	0.070345	0
	1.11352	0.070252	0
	1.11427	0.0701592	0
	1.11501	0.0700672	0
	1.11575	0.0699756	0
	1.11648	0.0698846	0
	1.11722	0.069794	0
	1.11796	0.0697036	0
	1.1187	0.069614	0
	1.11943	0.0695248	0
	1.12017	0.0694361	0
	1.1209	0.0693479	0
	1.12164	0.0692601	0
	1.12237	0.0691726	0
	1.1231	0.0690857	0
	1.12383	0.0689994	0
	1.12456	0.0689134	0
	1.12529	0.0688279	0
	1.12602	0.0687427	0
	1.12675	0.0686581	0
	1.12748	0.0685739	0
	1.12821	0.0684902	0
	1.12893	0.0684067	0
	1.12966	0.0683239	0
	1.13039	0.0682415	0
	1.13111	0.0681593	0
	1.13183	0.0680778	0
	1.13256	0.0679967	0
	1.13328	0.0679157	0
	1.134	0.0678355	0
	1.13472	0.0677554	0
	1.13544	0.067676	0
	1.13616	0.0675967	0
	1.13688	0.0675179	0
	1.1376	0.0674397	0
	1.13832	0.0673617	0
	1.13904	0.0672841	0
	1.13975	0.0672071	0
	1.14047	0.0671304	0
	1.14118	0.067054	0
	1.1419	0.066978	0
	1.14261	0.0669024	0
	1.14332	0.0668272	0
	1.14404	0.0667523	0
	1.14475	0.0666779	0
	1.14546	0.0666037	0
	1.14617	0.06653	0
	1.14688	0.0664568	0
	1.14759	0.0663836	0
	1.1483	0.0663111	0
	1.149	0.0662388	0
	1.14971	0.0661671	0
	1.15042	0.0660955	0
	1.15112	0.0660242	0
	1.15183	0.0659534	0
	1.15253	0.0658829	0
	1.15324	0.0658128	0
	1.15394	0.065743	0
	1.15464	0.0656737	0
	1.15534	0.0656046	0
	1.15604	0.0655358	0
	1.15674	0.0654675	0
	1.15744	0.0653993	0
	1.15814	0.0653317	0
	1.15884	0.0652643	0
	1.15954	0.0651972	0
	1.16024	0.0651304	0
	1.16093	0.065064	0
	1.16163	0.0649979	0
	1.16233	0.0649322	0
	1.16302	0.0648669	0
	1.16371	0.0648016	0
	1.16441	0.0647369	0
	1.1651	0.0646724	0
	1.16579	0.0646082	0
	1.16648	0.0645443	0
	1.16718	0.0644807	0
	1.16787	0.0644175	0
	1.16856	0.0643546	0
	1.16924	0.0642921	0
	1.16993	0.0642297	0
	1.17062	0.0641676	0
	1.17131	0.064106	0
	1.172	0.0640445	0
	1.17268	0.0639834	0
	1.17337	0.0639226	0
	1.17405	0.0638619	0
	1.17474	0.0638017	0
	1.17542	0.0637416	0
	1.1761	0.0636821	0
	1.17679	0.0636227	0
	1.17747	0.0635636	0
	1.17815	0.0635048	0
	1.17883	0.0634463	0
	1.17951	0.0633879	0
	1.18019	0.06333	0
	1.18087	0.0632722	0
	1.18155	0.0632147	0
	1.18222	0.0631576	0
	1.1829	0.0631007	0
	1.18358	0.063044	0
	1.18425	0.0629877	0
	1.18493	0.0629315	0
	1.1856	0.0628757	0
	1.18628	0.0628201	0
	1.18695	0.0627648	0
	1.18762	0.0627099	0
	1.1883	0.062655	0
	1.18897	0.0626006	0
	1.18964	0.0625463	0
	1.19031	0.0624923	0
	1.19098	0.0624386	0
	1.19165	0.062385	0
	1.19232	0.0623318	0
	1.19299	0.0622788	0
	1.19366	0.062226	0
	1.19432	0.0621735	0
	1.19499	0.0621211	0
	1.19566	0.0620692	0
	1.19632	0.0620173	0
	1.19699	0.0619658	0
	1.19765	0.0619145	0
	1.19832	0.0618635	0
	1.19898	0.0618126	0
	1.19964	0.0617621	0
	1.2003	0.0617117	0
	1.20097	0.0616616	0
	1.20163	0.0616116	0
	1.20229	0.0615621	0
	1.20295	0.0615126	0
	1.20361	0.0614634	0
	1.20427	0.0614144	0
	1.20492	0.0613657	0
	1.20558	0.0613171	0
	1.20624	0.0612688	0
	1.2069	0.0612207	0
	1.20755	0.0611729	0
	1.20821	0.0611252	0
	1.20886	0.0610779	0
	1.20952	0.0610307	0
	1.21017	0.0609837	0
	1.21082	0.0609369	0
	1.21148	0.0608904	0
	1.21213	0.060844	0
	1.21278	0.0607979	0
	1.21343	0.0607519	0
	1.21408	0.0607063	0
	1.21473	0.0606607	0
	1.21538	0.0606155	0
	1.21603	0.0605704	0
	1.21668	0.0605255	0
	1.21733	0.0604808	0
	1.21798	0.0604363	0
	1.21862	0.0603921	0
	1.21927	0.0603479	0
	1.21992	0.0603042	0
	1.22056	0.0602605	0
	1.22121	0.0602169	0
	1.22185	0.0601738	0
	1.2225	0.0601306	0
	1.22314	0.0600878	0
	1.22378	0.060045	0
	1.22442	0.0600026	0
	1.22507	0.0599603	0
	1.22571	0.0599182	0
	1.22635	0.0598761	0
	1.22699	0.0598345	0
	1.22763	0.059793	0
	1.22827	0.0597515	0
	1.22891	0.0597104	0
	1.22954	0.0596694	0
	1.23018	0.0596286	0
	1.23082	0.059588	0
	1.23146	0.0595475	0
	1.23209	0.0595073	0
	1.23273	0.0594672	0
	1.23336	0.0594272	0
	1.234	0.0593877	0
	1.23463	0.059348	0
	1.23527	0.0593087	0
	1.2359	0.0592694	0
	1.23653	0.0592304	0
	1.23716	0.0591916	0
	1.2378	0.0591531	0
	1.23843	0.0591145	0
	1.23906	0.0590762	0
	1.23969	0.059038	0
	1.24032	0.059	0
	1.24095	0.0589622	0
	1.24158	0.0589246	0
	1.2422	0.0588871	0
	1.24283	0.0588498	0
	1.24346	0.0588127	0
	1.24409	0.0587757	0
	1.24471	0.0587389	0
	1.24534	0.0587023	0
	1.24596	0.0586657	0
	1.24659	0.0586294	0
	1.24721	0.0585933	0
	1.24784	0.0585572	0
	1.24846	0.0585215	0
	1.24908	0.0584857	0
	1.24971	0.0584503	0
	1.25033	0.0584149	0
	1.25095	0.0583797	0
	1.25157	0.0583446	0
	1.25219	0.0583097	0
	1.25281	0.058275	0
	1.25343	0.0582403	0
	1.25405	0.0582059	0
	1.25467	0.0581716	0
	1.25529	0.0581376	0
	1.25591	0.0581036	0
	1.25652	0.0580697	0
	1.25714	0.0580361	0
	1.25776	0.0580026	0
	1.25837	0.0579691	0
	1.25899	0.0579359	0
	1.2596	0.0579029	0
	1.26022	0.0578698	0
	1.26083	0.0578371	0
	1.26144	0.0578045	0
	1.26206	0.0577719	0
	1.26267	0.0577395	0
	1.26328	0.0577073	0
	1.26389	0.0576753	0
	1.26451	0.0576434	0
	1.26512	0.0576114	0
	1.26573	0.0575799	0
	1.26634	0.0575484	0
	1.26695	0.0575169	0
	1.26755	0.0574858	0
	1.26816	0.0574545	0
	1.26877	0.0574236	0
	1.26938	0.0573928	0
	1.26999	0.0573621	0
	1.27059	0.0573315	0
	1.2712	0.0573011	0
	1.2718	0.0572708	0
	1.27241	0.0572406	0
	1.27302	0.0572106	0
	1.27362	0.0571807	0
	1.27422	0.0571509	0
	1.27483	0.0571213	0
	1.27543	0.0570918	0
	1.27603	0.0570624	0
	1.27664	0.0570331	0
	1.27724	0.0570041	0
	1.27784	0.056975	0
	1.27844	0.0569463	0
	1.27904	0.0569174	0
	1.27964	0.0568888	0
	1.28024	0.0568603	0
	1.28084	0.056832	0
	1.28144	0.0568038	0
	1.28204	0.0567757	0
	1.28263	0.0567476	0
	1.28323	0.0567197	0
	1.28383	0.056692	0
	1.28443	0.0566644	0
	1.28502	0.0566369	0
	1.28562	0.0566094	0
	1.28621	0.0565822	0
	1.28681	0.0565551	0
	1.2874	0.0565281	0
	1.288	0.0565012	0
	1.28859	0.0564744	0
	1.28918	0.0564477	0
	1.28978	0.0564211	0
	1.29037	0.0563948	0
	1.29096	0.0563684	0
	1.29155	0.0563422	0
	1.29214	0.0563161	0
	1.29273	0.0562901	0
	1.29332	0.0562642	0
	1.29391	0.0562386	0
	1.2945	0.0562129	0
	1.29509	0.0561873	0
	1.29568	0.0561619	0
	1.29627	0.0561366	0
	1.29686	0.0561114	0
	1.29744	0.0560863	0
	1.29803	0.0560615	0
	1.29862	0.0560366	0
	1.2992	0.0560118	0
	1.29979	0.0559871	0
	1.30038	0.0559627	0
	1.30096	0.0559382	0
	1.30155	0.0559138	0
	1.30213	0.0558897	0
	1.30271	0.0558656	0
	1.3033	0.0558416	0
	1.30388	0.0558177	0
	1.30446	0.0557939	0
	1.30504	0.0557702	0
	1.30563	0.0557467	0
	1.30621	0.0557232	0
	1.30679	0.0556997	0
	1.30737	0.0556764	0
	1.30795	0.0556533	0
	1.30853	0.0556302	0
	1.30911	0.0556073	0
	1.30969	0.0555844	0

## Sheet: Figure 2A
Axis	Kinetic Diameter of Gases	Gas Permeance
Unit	nm	GPU	GPU	GPU
Comment		Sample 1	Sample 2	Sample 3
	0.289	315.25	316.35	316.68
	0.33	1683.9	1682.36	1679.69
	0.362	21.6	21.91	21.69
	0.38	12.1	12.24	12.04
	0.416	2.8	2.9	2.87
	0.454	0.5	0.5	0.5
	0.55	0.4	0.4	0.4

## Sheet: Figure 2B
Axis	Zni percentage	Error	Gas Permeance			Gas Permeance			Gas Permeance			Gas Permeance
Unit	%		GPU			GPU			GPU			GPU
Comment			H2			CO2			N2			CH4
	0.5	0.3	298.3	319.5	274.7	1579.4	1721	1446.8	21.2	22.1	20.7	12	11.4	12.6
	15	2.5	340.6	369.8	314.4	1078.6	1214.2	964.2	22.5	21.9	23	12.7	12.1	13.3
	26	2.1	392.3	415.7	362.6	734.8	801.9	672.3	23.8	22.7	24.2	13.4	12.8	14
	33	3	441.9	468.2	416.3	497.6	547.8	453.1	25.3	24.6	26.1	14.1	13.5	14.7
	54	2.5	493.7	454.2	520.9	290.5	256.4	315.8	26.6	25.9	27.3	14.9	14.2	15.5

## Sheet: Figure 2C
Axis	Pressure	Gas Permeance				Selectivity (CO2/CH4)	Selectivity (CO2/N2)
Unit	bar	GPU
Comment		H2	N2	CO2	CH4
	1	8.45607	0.6633	55.2676	0.397645	138.987	83.3222
	2	17.2525	1.32995	112.801	0.79127	142.557	84.8161
	3	25.1009	1.87634	167.658	1.18691	141.257	89.354
	4	33.6876	2.52992	225.723	1.5812	142.754	89.2214

## Sheet: Figure 2D
Axis	Pressure	Gas Permeance			Gas Permeance			Gas Permeance			Gas Permeance			Selectivity (CO2/CH4)			Selectivity (CO2/N2)
Unit		GPU			GPU			GPU			GPU
Comment		H2			N2			CO2			CH4			Sample 1	Sample 2	Sample 3	Sample 1	Sample 2	Sample 3
	1	303.53	304.05	301.26	21.37	21.54	21.22	1646.74	1650.35	1652.41	20.09	20.24	20.04	131.74	130.95	132.36	123.85	123.04	125
	2	315.25	316.35	316.68	21.6	21.91	21.69	1683.9	1682.36	1679.69	19.94	19.94	19.99	134.6	134.52	134.05	124.25	122.43	123.54
	3	301.07	299.38	302.16	21.93	21.83	21.47	1664.91	1671.73	1667.96	20.09	20.11	19.69	132.65	132.86	135.5	121.52	122.39	124.26
	4	300.22	303.33	302.99	21.28	20.97	21.18	1686.38	1683.34	1684.55	19.94	19.96	19.99	134.72	134.44	134.29	126.24	127.96	126.75

## Sheet: Figure 2E
Axis	Testing Time	Gas permeance	Gas permeance	Selectivity
Unit	hours	GPU	GPU
Comment
	0.5	20.73	1679.9	81.04
	1	20.85	1670.4	80.1
	1.5	20.55	1660.9	80.81
	2	20.39	1626.4	79.76
	2.5	20.92	1629.6	77.91
	3	20.67	1635.2	79.13
	3.5	20.59	1665.5	80.9
	4	20.41	1621.8	79.45
	4.5	20.61	1631.6	79.17
	5	20.88	1675.9	80.28
	5.5	20.31	1648.7
	6	13.29	862
	6.5	5.74	229.5
	7	2.03	99.5
	7.5
	8
	8.5	20.75	1616.7	77.92
	9	20.33	1647.5	81.04
	9.5	20.82	1617	77.67
	10	20.63	1633.7	79.19
	10.5	20.76	1635.4	78.79
	11	20.15	1657.3	82.26
	11.5	20.64	1669.6	80.9
	25	20.62	1630.5	79.06
	25.5	20.32	1641.5	80.8
	26	20.18	1665.9	82.54
	26.5	20.85	1676.7	80.43
	27	20.36	1646.3	80.87
	27.5	20.62	1619.7	78.54
	28	20.15	1641.8	81.46
	28.5	20.48	1664.7	81.27
	29	20.46	1630.6
	29.5	18.35	1363.5
	30	8.84	1146.2
	30.5	3.33	294.7
	31
	31.5
	32	20.48	1672.7	81.66
	32.5	20.52	1639.3	79.89
	33	20.19	1615.7	80.03
	33.5	20.89	1678.5	80.35
	34	20.34	1618.1	79.57
	34.5	20.22	1630.8	80.64
	35	20.53	1626	79.19
	48.5	20.72	1671.5	80.67
	49	20.21	1628.9	80.6
	49.5	20.64	1674.3	81.1
	50	20.12	1657.5	82.38
	50.5	20.48	1625.4	79.38
	51	20.49	1641.6	80.12
	51.5	20.48	1660.2	81.08
	52	20.54	1668.6	81.24
	52.5	19.29	794.8
	53	10.83	675.6
	53.5	5.33	563.4
	54	2.14	252.5
	54.5
	55
	55.5	20.41	1659.6	81.33
	56	20.55	1618.2	78.73
	56.5	20.64	1630.7	78.99
	57	20.85	1651.3	79.21
	57.5	20.53	1668.6	81.3
	58	20.15	1646.8	81.74
	58.5	20.21	1630.5	80.68

## Sheet: Figure 2F
Axis	Selectivity	Gas permeance							REF
Unit		GPU
Comment		ZIF-8	Other ZIFs	UiO-66 deratives	MILs	HKUST-1 deravies	All other MOFs	Glassy ZIF
	162.678	180.673
	20.286	12.241
	56.446	7.641
	30.303	6.912
	17.277	4.187
	90.454	3.325
	103.056	3.292
	85.169	2.861
	30.917	2.64
	48.075	1.804
	366.666	3.807
	364.831	2.933
	405.362	1.849
	1191.93	3.325
	918.254	14.085
	3894.16	2.804
	9228.72	2.804
	10.608		1.092
	15.688		27.697
	27.998		0.589
	32.742		0.93
	39.508		4.797
	40.132		1.236
	40.765		3.683
	47.673		1.604
	70.507		0.791
	75.063		1.539
	104.278		2.227
	207.648		0.438
	228.096		0.448
	316.874		1.491
	693.124		0.529
	1492.58		0.347
	2502		0.34
	2748.39		0.349
	49750.7		32.336
	5.411				0.448
	429.989				18.117
	630.987				0.627
	1057.72				0.551
	1815.17				0.957
	4904.81				1.227
	49750.7				12.924
	348.079			1.179
	7.198					40.109
	16.242					0.431
	109.688					0.616
	121.949					0.622
	309.52					0.924
	470.225					0.899
	1255.25					0.63
	1411.77					0.608
	1923.84					0.573
	6423.41					0.587
	49142.5					8.032
	52965.5					5.05
	54223.9					8.158
	822.305					1.681
	10.281						1.177
	21.456						1.707
	22.842						0.878
	30.755						0.673
	34.316						0.477
	35.966						4.682
	823.369						327.256
	3558.39						2.504
	12844.9						0.341
	12744.7						3.703
	49142.5						8.032
	51736.3						4.946
	54223.9						8.158
	292.571						0.903
	43.924						0.825
	2288.11						0.49
	1413.6						1.768
	3933.43						14.662
	1649.78							138.987
	1683.6							142.557
	1668.24							141.257
	1684.5							142.754
	60000
	5

[truncated: 4 more sheets: Figure 3A, Figure 3B, Figure 3C, Figure 3D]
